# Supplementary material for: ﻿Four new species of the genus Tasactes Faust, 1894 (Coleoptera, Curculionidae, Dryophthorinae) from China
Source: Zookeys. 2025 Oct 17;1256:141–61. doi: 10.3897/zookeys.1256.160420 (PMC12552841; doi:10.3897/zookeys.1256.160420)
Supplement: XML Treatment for Tasactes [file zookeys.1256.160420-treatment1.xml]

<!DOCTYPE tp:taxon-treatment
  PUBLIC "-//TaxonX//DTD Taxonomic Treatment Publishing DTD v0 20100105//EN" "tax-treatment-NSO.dtd">
<tp:taxon-treatment xmlns:tp="http://www.plazi.org/taxpub"><tp:treatment-meta><kwd-group><label>Taxon classification</label><kwd>
              <named-content content-type="kingdom">Animalia</named-content>
            </kwd><kwd>
              <named-content content-type="order">Coleoptera</named-content>
            </kwd><kwd>
              <named-content content-type="family">Dryophthoridae</named-content>
            </kwd></kwd-group><mixed-citation publication-type="journal"><person-group><name><surname>Lü</surname><given-names>Heyu</given-names></name><name><surname>Zhang</surname><given-names>Runzhi</given-names></name></person-group><article-title>﻿Four new species of the genus <italic><tp:taxon-name><tp:taxon-name-part taxon-name-part-type="genus" reg="Tasactes">Tasactes</tp:taxon-name-part></tp:taxon-name></italic> Faust, 1894 (<tp:taxon-name><tp:taxon-name-part taxon-name-part-type="order">Coleoptera</tp:taxon-name-part></tp:taxon-name>, <tp:taxon-name><tp:taxon-name-part taxon-name-part-type="family">Curculionidae</tp:taxon-name-part></tp:taxon-name>, <tp:taxon-name><tp:taxon-name-part taxon-name-part-type="subfamily">Dryophthorinae</tp:taxon-name-part></tp:taxon-name>) from China</article-title><source>Zookeys</source><day>17</day><month>10</month><year>2025</year><volume>1256</volume><fpage>141</fpage><lpage>161</lpage><pub-id pub-id-type="doi">10.3897/zookeys.1256.160420</pub-id></mixed-citation></tp:treatment-meta><tp:nomenclature><label>﻿Genus</label><tp:taxon-name><object-id xmlns:xlink="http://www.w3.org/1999/xlink" content-type="arpha" xlink:type="simple">CBE03F43-FBF1-5625-B080-C21762290CB6</object-id>
            <tp:taxon-name-part taxon-name-part-type="genus" reg="Tasactes">Tasactes</tp:taxon-name-part>
          </tp:taxon-name><tp:taxon-authority>Faust, 1894</tp:taxon-authority></tp:nomenclature><tp:treatment-sec sec-type="type species" id="SECID0EUKAC"><title>Type species.</title><p><italic><tp:taxon-name><tp:taxon-name-part taxon-name-part-type="genus" reg="Tasactes">Tasactes</tp:taxon-name-part> <tp:taxon-name-part taxon-name-part-type="species" reg="interruptus">interruptus</tp:taxon-name-part></tp:taxon-name></italic> Faust, 1894.</p></tp:treatment-sec><tp:treatment-sec sec-type="diagnosis" id="SECID0EFLAC"><title>Diagnosis.</title><p>(modified from <xref ref-type="bibr" rid="B5">Morimoto 1978</xref>, <xref ref-type="bibr" rid="B6">1985</xref>). Body small; integument black, antennae and tarsomeres reddish-brown; head, rostrum, pronotum, abdominal ventrites densely covered with punctures; eyes linear or oval laterally, distinctly separated ventrally; antennal funicle 6-segmented, antennal club transversely truncated with conically projecting velvety apex; scutellum very small, usually subtriangular; elytra usually bearing pilose pustules, striae distinct; metepisternum entirely covered by elytra; legs usually covered with dense short pubescence; procoxae contiguous; femora unarmed; claws free; male genitalia usually without parameres, temones longer than pedon; lamina of female sternite 8 usually bifurcated; collum of spermatheca usually more developed than ramus.</p></tp:treatment-sec><ref-list><ref id="B5"><mixed-citation xmlns:xlink="http://www.w3.org/1999/xlink" xlink:type="simple"><person-group><name name-style="western"><surname>Morimoto</surname><given-names>K</given-names></name></person-group> (<year>1978</year>) <article-title>Check-list of the family <tp:taxon-name><tp:taxon-name-part taxon-name-part-type="family">Rhynchophoridae</tp:taxon-name-part></tp:taxon-name> (<tp:taxon-name><tp:taxon-name-part taxon-name-part-type="order">Coleoptera</tp:taxon-name-part></tp:taxon-name>) of Japan, with descriptions of a new genus and five new species.</article-title><source>Esakia</source><volume>12</volume>: <fpage>103</fpage>–<lpage>118</lpage>. <ext-link xlink:href="10.5109/2383" ext-link-type="doi" xlink:type="simple">https://doi.org/10.5109/2383</ext-link></mixed-citation></ref><ref id="B6"><mixed-citation xmlns:xlink="http://www.w3.org/1999/xlink" xlink:type="simple"><person-group><name name-style="western"><surname>Morimoto</surname><given-names>K</given-names></name></person-group> (<year>1985</year>) <article-title>Supplement to the check-list of the family <tp:taxon-name><tp:taxon-name-part taxon-name-part-type="family">Rhynchophoridae</tp:taxon-name-part></tp:taxon-name> (<tp:taxon-name><tp:taxon-name-part taxon-name-part-type="order">Coleoptera</tp:taxon-name-part></tp:taxon-name>) of Japan, with descriptions of a new genus and four new species.</article-title><source>Esakia</source><volume>23</volume>: <fpage>67</fpage>–<lpage>76</lpage>. <ext-link xlink:href="10.5109/2471" ext-link-type="doi" xlink:type="simple">https://doi.org/10.5109/2471</ext-link></mixed-citation></ref></ref-list></tp:taxon-treatment>
