# Supplementary material for: ﻿Four new species of the genus Tasactes Faust, 1894 (Coleoptera, Curculionidae, Dryophthorinae) from China
Source: Zookeys. 2025 Oct 17;1256:141–61. doi: 10.3897/zookeys.1256.160420 (PMC12552841; doi:10.3897/zookeys.1256.160420)
Supplement: XML Treatment for Tasactes angustus [file zookeys.1256.160420-treatment2.xml]

<!DOCTYPE tp:taxon-treatment
  PUBLIC "-//TaxonX//DTD Taxonomic Treatment Publishing DTD v0 20100105//EN" "tax-treatment-NSO.dtd">
<tp:taxon-treatment xmlns:tp="http://www.plazi.org/taxpub"><tp:treatment-meta><kwd-group><label>Taxon classification</label><kwd>
              <named-content content-type="kingdom">Animalia</named-content>
            </kwd><kwd>
              <named-content content-type="order">Coleoptera</named-content>
            </kwd><kwd>
              <named-content content-type="family">Dryophthoridae</named-content>
            </kwd></kwd-group><mixed-citation publication-type="journal"><person-group><name><surname>Lü</surname><given-names>Heyu</given-names></name><name><surname>Zhang</surname><given-names>Runzhi</given-names></name></person-group><article-title>﻿Four new species of the genus <italic><tp:taxon-name><tp:taxon-name-part taxon-name-part-type="genus" reg="Tasactes">Tasactes</tp:taxon-name-part></tp:taxon-name></italic> Faust, 1894 (<tp:taxon-name><tp:taxon-name-part taxon-name-part-type="order">Coleoptera</tp:taxon-name-part></tp:taxon-name>, <tp:taxon-name><tp:taxon-name-part taxon-name-part-type="family">Curculionidae</tp:taxon-name-part></tp:taxon-name>, <tp:taxon-name><tp:taxon-name-part taxon-name-part-type="subfamily">Dryophthorinae</tp:taxon-name-part></tp:taxon-name>) from China</article-title><source>Zookeys</source><day>17</day><month>10</month><year>2025</year><volume>1256</volume><fpage>141</fpage><lpage>161</lpage><pub-id pub-id-type="doi">10.3897/zookeys.1256.160420</pub-id></mixed-citation></tp:treatment-meta><tp:nomenclature><label>﻿</label><tp:taxon-name><object-id xmlns:xlink="http://www.w3.org/1999/xlink" content-type="arpha" xlink:type="simple">54020A0B-B48C-5FFC-B9C9-19766D7B4B76</object-id>
            <tp:taxon-name-part taxon-name-part-type="genus" reg="Tasactes">Tasactes</tp:taxon-name-part>
            <tp:taxon-name-part taxon-name-part-type="species" reg="angustus">angustus</tp:taxon-name-part>
            <object-id xmlns:xlink="http://www.w3.org/1999/xlink" content-type="zoobank" xlink:type="simple">https://zoobank.org/304FA648-59A8-41F6-A9BA-716C832F18B1</object-id>
          </tp:taxon-name><tp:taxon-authority>Lü &amp; Zhang</tp:taxon-authority><tp:taxon-status xmlns:xlink="http://www.w3.org/1999/xlink" xlink:type="simple">sp. nov.</tp:taxon-status><xref ref-type="fig" rid="F1">Figs 1</xref><xref ref-type="fig" rid="F2">, 2 Chinese common name: 狭杯象 [Xiá bēi xiàng]</xref></tp:nomenclature><tp:treatment-sec sec-type="material" id="SECID0EGNAC"><title>Material examined.</title><p><bold><italic>Holotype</italic></bold>: ♂, labelled: printed: 西藏 波密县 易贡乡 S305省道11公里处 [Xīzàng, Bōmìxiàn, Yìgòngxiāng, S305 Shěngdào 11 Gōnglĭchù] / <named-content xmlns:xlink="http://www.w3.org/1999/xlink" content-type="dwc:verbatimCoordinates" xlink:type="simple"><named-content content-type="geo-json" specific-use="{&#34;type&#34;:&#34;Point&#34;,&#34;coordinates&#34;:[94.990400,30.153600]}" id="NCID0EUNAC" xlink:type="simple">30.1536°N, 94.9904°E</named-content></named-content> / Alt. 2134 m / 2018.VIII.1 / 周润 [Zhōu Rùn] leg. // printed: IOZ(E)1965680. <bold><italic>Paratypes</italic></bold>: 6♂6♀, same data as holotype, but printed label: IOZ(E)1965681–1965687, IOZ(E)1965689–1965692, IOZ(E)1965694; 2♂3♀, labelled: printed: 西藏 易贡 [Xīzàng, Yìgòng] / Alt. 2300 m / 1978.VII.13, 17 / 李法圣 [Lĭ Făshèng] leg. // printed: IOZ(E)1507485–1507488, IOZ(E)1507491; 1♂4♀, labelled: printed: 西藏 波密 易贡 [Xīzàng, Bōmì, Yìgòng] / Alt. 2300 m / 1987.VIII.17 / 韩寅恒 [Hán Yínhéng] leg. // printed: IOZ(E)1507489, IOZ(E)1507490, IOZ(E)1507492–1507494; 1♀, labelled: printed: 西藏 林芝市 波密县 易贡乡 [Xīzàng, Línzhīshì, Bōmìxiàn, Yìgòngxiāng] / <named-content xmlns:xlink="http://www.w3.org/1999/xlink" content-type="dwc:verbatimCoordinates" xlink:type="simple"><named-content content-type="geo-json" specific-use="{&#34;type&#34;:&#34;Point&#34;,&#34;coordinates&#34;:[96.862400,30.239800]}" id="NCID0E6NAC" xlink:type="simple">30.2398°N, 96.8624°E</named-content></named-content> / Alt. 2289 m / 2019.VII.19 / 周润 [Zhōu Rùn] 马茁 [Mă Zhuó] leg. // printed: IOZ(E)1965693; 1♀, labelled: printed: 西藏 林芝市 波密县 易贡乡 [Xīzàng, Línzhīshì, Bōmìxiàn, Yìgòngxiāng] / K12 / <named-content xmlns:xlink="http://www.w3.org/1999/xlink" content-type="dwc:verbatimCoordinates" xlink:type="simple"><named-content content-type="geo-json" specific-use="{&#34;type&#34;:&#34;Point&#34;,&#34;coordinates&#34;:[94.995200,30.150600]}" id="NCID0EHOAC" xlink:type="simple">30.1506°N, 94.9952°E</named-content></named-content> / Alt. 2097 m / 2019.VII.20 / 周润 [Zhōu Rùn] 马茁 [Mă Zhuó] leg. // printed: IOZ(E)1965688; 1♀, labelled: printed: 西藏 林芝市 墨脱县 墨脱公路 62k 喜荣沟附近 [Xīzàng, Línzhīshì, Mòtuōxiàn, MòtuōGōnglù, 62k, Xĭrónggōufùjìn] / <named-content xmlns:xlink="http://www.w3.org/1999/xlink" content-type="dwc:verbatimCoordinates" xlink:type="simple"><named-content content-type="geo-json" specific-use="{&#34;type&#34;:&#34;Point&#34;,&#34;coordinates&#34;:[95.588100,29.711000]}" id="NCID0EPOAC" xlink:type="simple">29.7110°N, 95.5881°E</named-content></named-content> / Alt. 2749 m / 2019.VII.24 / 周润 [Zhōu Rùn] 马茁 [Mă Zhuó] leg. // printed: IOZ(E)1965689.</p></tp:treatment-sec><tp:treatment-sec sec-type="type locality" id="SECID0EUOAC"><title>Type locality.</title><p>Yigong Township (11 kilometres from S305 provincial road), Bomi County, Linzhi City, Xizang Autonomous Region, China.</p></tp:treatment-sec><tp:treatment-sec sec-type="Comparative diagnosis" id="SECID0EZOAC"><title>Comparative diagnosis.</title><p><italic><tp:taxon-name><tp:taxon-name-part taxon-name-part-type="genus" reg="Tasactes">Tasactes</tp:taxon-name-part> <tp:taxon-name-part taxon-name-part-type="species" reg="angustus">angustus</tp:taxon-name-part></tp:taxon-name></italic> sp. nov. morphologically is most similar to <italic><tp:taxon-name><tp:taxon-name-part taxon-name-part-type="genus" reg="Tasactes">T.</tp:taxon-name-part> <tp:taxon-name-part taxon-name-part-type="species" reg="carinulatus">carinulatus</tp:taxon-name-part></tp:taxon-name></italic>, but distinguished by: (i) rostrum shorter than pronotum in both sexes, versus longer in <italic><tp:taxon-name><tp:taxon-name-part taxon-name-part-type="genus" reg="Tasactes">T.</tp:taxon-name-part> <tp:taxon-name-part taxon-name-part-type="species" reg="carinulatus">carinulatus</tp:taxon-name-part></tp:taxon-name></italic>; (ii) pronotum sides rounded, lacking basal transverse depression, while sides subparallel with distinct basal transverse depression in <italic><tp:taxon-name><tp:taxon-name-part taxon-name-part-type="genus" reg="Tasactes">T.</tp:taxon-name-part> <tp:taxon-name-part taxon-name-part-type="species" reg="carinulatus">carinulatus</tp:taxon-name-part></tp:taxon-name></italic>; (iii) elytral interstriae subequal in width and height, versus interstriae 1, 3, and 5 distinctly narrower and slightly lower in <italic><tp:taxon-name><tp:taxon-name-part taxon-name-part-type="genus" reg="Tasactes">T.</tp:taxon-name-part> <tp:taxon-name-part taxon-name-part-type="species" reg="carinulatus">carinulatus</tp:taxon-name-part></tp:taxon-name></italic>; (iv) elytra more elongate with apical 1/6 conspicuously constricted, whereas lacking constriction in <italic><tp:taxon-name><tp:taxon-name-part taxon-name-part-type="genus" reg="Tasactes">T.</tp:taxon-name-part> <tp:taxon-name-part taxon-name-part-type="species" reg="carinulatus">carinulatus</tp:taxon-name-part></tp:taxon-name></italic>.</p></tp:treatment-sec><tp:treatment-sec sec-type="description" id="SECID0ECBAE"><title>Description.</title><p>(holotype, except female sternite 8 and genitalia).</p><p><bold><italic>Coloration</italic></bold> (Fig. <xref ref-type="fig" rid="F1">1A, B</xref>). Body entirely black; antennal scape and funicle, and tarsomeres reddish brown.</p><fig id="F1" position="float" orientation="portrait"><object-id xmlns:xlink="http://www.w3.org/1999/xlink" content-type="doi" xlink:type="simple">10.3897/zookeys.1256.160420.figure1</object-id><object-id xmlns:xlink="http://www.w3.org/1999/xlink" content-type="arpha" xlink:type="simple">AA77DA91-7FAC-5FF4-B25E-8415ABD03A8A</object-id><label>Figure 1.</label><caption><p><italic><tp:taxon-name><tp:taxon-name-part taxon-name-part-type="genus" reg="Tasactes">Tasactes</tp:taxon-name-part> <tp:taxon-name-part taxon-name-part-type="species" reg="angustus">angustus</tp:taxon-name-part></tp:taxon-name></italic> sp. nov., holotype male. A. Dorsal habitus; B. Lateral habitus; C. Head, dorsal view; D. Head, lateral view; E. Eyes, ventral view; F. Pronotum, dorsal view; G. Ventrites, ventral view; H. Penis, lateral view; I. Penis, ventral view; J. Penis at apex, showing details of the pedon; K. Spiculum gastrale. Scale bars: 1 mm (A–D, F, G); 0.5 mm (H, I, K).</p></caption><graphic xmlns:xlink="http://www.w3.org/1999/xlink" xlink:href="zookeys-1256-141_article-160420__-g001.jpg" position="float" orientation="portrait" xlink:type="simple" id="oo_1442243.jpg"><uri content-type="original_file" xlink:type="simple">https://binary.pensoft.net/fig/1442243</uri></graphic></fig><p><bold><italic>Head</italic></bold> (Fig. <xref ref-type="fig" rid="F1">1C–E</xref>). Forehead flat, slightly narrower than rostrum at base; eyes elongate-oval, distinctly separated ventrally; rostrum elongate (<abbrev xmlns:xlink="http://www.w3.org/1999/xlink" xlink:title="length of the rostrum" id="ABBRID0EVCAE" xlink:type="simple">Rl</abbrev>/<abbrev xmlns:xlink="http://www.w3.org/1999/xlink" xlink:title="width of the rostrum" id="ABBRID0EZCAE" xlink:type="simple">Rw</abbrev> 3.13), shorter than pronotum (<abbrev xmlns:xlink="http://www.w3.org/1999/xlink" xlink:title="length of the rostrum" id="ABBRID0E4CAE" xlink:type="simple">Rl</abbrev>/<abbrev xmlns:xlink="http://www.w3.org/1999/xlink" xlink:title="length of the pronotum" id="ABBRID0EBDAE" xlink:type="simple">Pl</abbrev> 0.85), slightly curved in lateral view, base thick, basal 1/3 with dense short, pubescence and coarse punctures; antennae inserted slightly anterior to middle of rostrum; scape long (l/w 4.42), not reaching eyes, gradually broadening from base to apex, apical 1/3 markedly widened; funicular segments 1 and 2 elongate, segment 2 funnel-shaped, segments 4–6 transverse; club subobconical (l/w 3.25).</p><p><bold><italic>Pronotum</italic></bold> (Fig. <xref ref-type="fig" rid="F1">1F</xref>). Longer than wide (<abbrev xmlns:xlink="http://www.w3.org/1999/xlink" xlink:title="length of the pronotum" id="ABBRID0EQDAE" xlink:type="simple">Pl</abbrev>/<abbrev xmlns:xlink="http://www.w3.org/1999/xlink" xlink:title="apex to the base, whereas its width" id="ABBRID0EUDAE" xlink:type="simple">Pw</abbrev> 1.04), widest posterior to middle, apical 1/6 distinctly constricted, sides rounded; disc slightly convex in lateral view, with dense, coarse punctures, punctures sparser on disc than laterally; densely covered with short pubescence; postocular lobes absent.</p><p><bold><italic>Scutellum</italic>.</bold> Very small, elongate-oval.</p><p><bold><italic>Elytra</italic>.</bold> Longer than wide (<abbrev xmlns:xlink="http://www.w3.org/1999/xlink" xlink:title="length of the elytra" id="ABBRID0EGEAE" xlink:type="simple">El</abbrev>/<abbrev xmlns:xlink="http://www.w3.org/1999/xlink" xlink:title="apex whereas its width" id="ABBRID0EKEAE" xlink:type="simple">Ew</abbrev> 1.54), widest at basal 1/4, distinctly constricted at apical 1/6, sides rounded; disc nearly flat in lateral view; interstriae distinctly elevated, subequal in width, with dense, short pubescence; striae deep, punctures elongate-oval; distance between punctures subequal to a puncture length; punctures with dense short pubescence.</p><p><bold><italic>Abdomen</italic></bold> (Fig. <xref ref-type="fig" rid="F1">1G</xref>). Abdominal ventrites densely covered with coarse punctures; ventrite 2 with anterior margin slightly convex at middle, posterior margins of ventrites 2–4 rectilinear; ventrite 2 0.8 times length of ventrite 1, ventrite 3 slightly longer than ventrite 4, ventrite 5 1.9 times as wide as long.</p><p><bold><italic>Legs</italic>.</bold> Densely covered with short pubescence; femora and tibiae with punctures; procoxae subconical, contiguous; profemur more robust than mesofemur and metafemur, femora unarmed; profemur 4.3 times as long as wide; tibiae bearing single long uncus; protibia 6.0 times as long as wide; tarsi long, tarsomeres 1–3 obconical, ventrally with dense erect setae, onychium elongate; claws free, divergent; protarsomere 1 1.7 times as long as wide, tarsomeres 2 and 3 each 1.3 times, onychium 4.0 times.</p><p><bold><italic>Male genitalia</italic></bold> (Fig. <xref ref-type="fig" rid="F1">1H–K</xref>). Pedon 0.4 times length of temones, evenly curved in lateral view, sides subparallel, base symmetrical, apex slightly narrowed; temones slender, slightly curved; manubrium of tegmen long, evenly curved from middle to apex, slightly wider than temones; spiculum gastrale robust, evenly curved; basal plate bifurcate, basal arms opposed, upper part of each basal arm approximately triangular, length subequal to width, apices with rounded angles.</p><p><bold><italic>Female sternite 8 and genitalia</italic></bold> (Fig. <xref ref-type="fig" rid="F2">2G–I</xref>). Sternite 8 with apodeme 1.5 times length of lamina; lamina bifurcate at base, sides slightly curved, apex with sparse setae; gonocoxites cylindrical, apices with dense setae; styli short, cylindrical, width approximately 1/2 width of gonocoxite apices, apices with setae; spermatheca with robust and curved cornu; corpus large; ramus and collum not developed.</p><fig id="F2" position="float" orientation="portrait"><object-id xmlns:xlink="http://www.w3.org/1999/xlink" content-type="doi" xlink:type="simple">10.3897/zookeys.1256.160420.figure2</object-id><object-id xmlns:xlink="http://www.w3.org/1999/xlink" content-type="arpha" xlink:type="simple">C8766890-BE7E-5490-A2E9-D8C344A3F836</object-id><label>Figure 2.</label><caption><p><italic><tp:taxon-name><tp:taxon-name-part taxon-name-part-type="genus" reg="Tasactes">Tasactes</tp:taxon-name-part> <tp:taxon-name-part taxon-name-part-type="species" reg="angustus">angustus</tp:taxon-name-part></tp:taxon-name></italic> sp. nov., paratype female (IOZ(E)1965681). A. Dorsal habitus; B. Lateral habitus; C. Head, dorsal view; D. Head, lateral view; E. Pronotum, dorsal view; F. Ventrites, ventral view; G. Sternite 8; H. Ovipositor; I. Spermatheca. Scale bars: 1 mm (A–F); 0.25 mm (G–I).</p></caption><graphic xmlns:xlink="http://www.w3.org/1999/xlink" xlink:href="zookeys-1256-141_article-160420__-g002.jpg" position="float" orientation="portrait" xlink:type="simple" id="oo_1442244.jpg"><uri content-type="original_file" xlink:type="simple">https://binary.pensoft.net/fig/1442244</uri></graphic></fig></tp:treatment-sec><tp:treatment-sec sec-type="variation" id="SECID0EOGAE"><title>Variation.</title><p><bold><italic>Male paratypes</italic>.</bold> Measurements (in mm) (<italic>n</italic> = 9): <abbrev xmlns:xlink="http://www.w3.org/1999/xlink" xlink:title="body length" id="ABBRID0E2GAE" xlink:type="simple">Bl</abbrev>: 3.40–4.22 (3.87). <abbrev xmlns:xlink="http://www.w3.org/1999/xlink" xlink:title="length of the rostrum" id="ABBRID0E6GAE" xlink:type="simple">Rl</abbrev>: 1.00–1.23 (1.16), <abbrev xmlns:xlink="http://www.w3.org/1999/xlink" xlink:title="width of the rostrum" id="ABBRID0EDHAE" xlink:type="simple">Rw</abbrev>: 0.32–0.39 (0.36). <abbrev xmlns:xlink="http://www.w3.org/1999/xlink" xlink:title="length of the pronotum" id="ABBRID0EHHAE" xlink:type="simple">Pl</abbrev>: 1.13–1.45 (1.30), <abbrev xmlns:xlink="http://www.w3.org/1999/xlink" xlink:title="apex to the base, whereas its width" id="ABBRID0ELHAE" xlink:type="simple">Pw</abbrev>: 1.10–1.40 (1.26). <abbrev xmlns:xlink="http://www.w3.org/1999/xlink" xlink:title="length of the elytra" id="ABBRID0EPHAE" xlink:type="simple">El</abbrev>: 2.08–2.58 (2.40), <abbrev xmlns:xlink="http://www.w3.org/1999/xlink" xlink:title="apex whereas its width" id="ABBRID0ETHAE" xlink:type="simple">Ew</abbrev> (<abbrev xmlns:xlink="http://www.w3.org/1999/xlink" xlink:title="body width" id="ABBRID0EXHAE" xlink:type="simple">Bw</abbrev>): 1.35–1.69 (1.55).</p><p><bold><italic>Female paratypes</italic>.</bold> Measurements (in mm) (<italic>n</italic> = 16): <abbrev xmlns:xlink="http://www.w3.org/1999/xlink" xlink:title="body length" id="ABBRID0EEIAE" xlink:type="simple">Bl</abbrev>: 3.50–4.40 (3.94). <abbrev xmlns:xlink="http://www.w3.org/1999/xlink" xlink:title="length of the rostrum" id="ABBRID0EIIAE" xlink:type="simple">Rl</abbrev>: 1.10–1.45 (1.27), <abbrev xmlns:xlink="http://www.w3.org/1999/xlink" xlink:title="width of the rostrum" id="ABBRID0EMIAE" xlink:type="simple">Rw</abbrev>: 0.30–0.48 (0.39). <abbrev xmlns:xlink="http://www.w3.org/1999/xlink" xlink:title="length of the pronotum" id="ABBRID0EQIAE" xlink:type="simple">Pl</abbrev>: 1.10–1.50 (1.32), <abbrev xmlns:xlink="http://www.w3.org/1999/xlink" xlink:title="apex to the base, whereas its width" id="ABBRID0EUIAE" xlink:type="simple">Pw</abbrev>: 1.08–1.47 (1.27). <abbrev xmlns:xlink="http://www.w3.org/1999/xlink" xlink:title="length of the elytra" id="ABBRID0EYIAE" xlink:type="simple">El</abbrev>: 2.20–2.50 (2.43), <abbrev xmlns:xlink="http://www.w3.org/1999/xlink" xlink:title="apex whereas its width" id="ABBRID0E3IAE" xlink:type="simple">Ew</abbrev> (<abbrev xmlns:xlink="http://www.w3.org/1999/xlink" xlink:title="body width" id="ABBRID0EAJAE" xlink:type="simple">Bw</abbrev>): 1.31–1.80 (1.53). Illustrations of a female are provided (Fig. <xref ref-type="fig" rid="F2">2A–I</xref>).</p><p>Male body slightly smaller than that of female; rostrum shorter in male; smooth from apical 1/3 to apex in male, smooth and shiny from middle to apex in female; antennae inserted slightly anterior to middle of rostrum in male, at middle in female; ventrites without distinct differences between sexes.</p></tp:treatment-sec><tp:treatment-sec sec-type="distribution" id="SECID0EJJAE"><title>Distribution.</title><p>Bomi County and Medog County, Linzhi City, Xizang Autonomous Region, China (Fig. <xref ref-type="fig" rid="F9">9</xref>).</p></tp:treatment-sec><tp:treatment-sec sec-type="etymology" id="SECID0ETJAE"><title>Etymology.</title><p>The species name is a Latin masculine adjective <italic>angustus</italic> (narrow), referring to the significantly narrower body width compared to other species within the genus.</p></tp:treatment-sec><tp:treatment-sec><!--Section generated to contain objects referenced in tp:taxon-treatment.--><fig id="F9" position="float" orientation="portrait"><object-id xmlns:xlink="http://www.w3.org/1999/xlink" content-type="doi" xlink:type="simple">10.3897/zookeys.1256.160420.figure9</object-id><object-id xmlns:xlink="http://www.w3.org/1999/xlink" content-type="arpha" xlink:type="simple">9BCD6E3D-47B7-5625-9E8B-C5835D902972</object-id><label>Figure 9.</label><caption><p>Distribution of <italic><tp:taxon-name><tp:taxon-name-part taxon-name-part-type="genus" reg="Tasactes">Tasactes</tp:taxon-name-part></tp:taxon-name></italic> species in China (based on specimens examined in this study).</p></caption><graphic xmlns:xlink="http://www.w3.org/1999/xlink" xlink:href="zookeys-1256-141_article-160420__-g009.jpg" position="float" orientation="portrait" xlink:type="simple" id="oo_1442251.jpg"><uri content-type="original_file" xlink:type="simple">https://binary.pensoft.net/fig/1442251</uri></graphic></fig></tp:treatment-sec></tp:taxon-treatment>
