# Supplementary material for: ﻿Four new species of the genus Tasactes Faust, 1894 (Coleoptera, Curculionidae, Dryophthorinae) from China
Source: Zookeys. 2025 Oct 17;1256:141–61. doi: 10.3897/zookeys.1256.160420 (PMC12552841; doi:10.3897/zookeys.1256.160420)
Supplement: XML Treatment for Tasactes baoxingensis [file zookeys.1256.160420-treatment3.xml]

<!DOCTYPE tp:taxon-treatment
  PUBLIC "-//TaxonX//DTD Taxonomic Treatment Publishing DTD v0 20100105//EN" "tax-treatment-NSO.dtd">
<tp:taxon-treatment xmlns:tp="http://www.plazi.org/taxpub"><tp:treatment-meta><kwd-group><label>Taxon classification</label><kwd>
              <named-content content-type="kingdom">Animalia</named-content>
            </kwd><kwd>
              <named-content content-type="order">Coleoptera</named-content>
            </kwd><kwd>
              <named-content content-type="family">Dryophthoridae</named-content>
            </kwd></kwd-group><mixed-citation publication-type="journal"><person-group><name><surname>Lü</surname><given-names>Heyu</given-names></name><name><surname>Zhang</surname><given-names>Runzhi</given-names></name></person-group><article-title>﻿Four new species of the genus <italic><tp:taxon-name><tp:taxon-name-part taxon-name-part-type="genus" reg="Tasactes">Tasactes</tp:taxon-name-part></tp:taxon-name></italic> Faust, 1894 (<tp:taxon-name><tp:taxon-name-part taxon-name-part-type="order">Coleoptera</tp:taxon-name-part></tp:taxon-name>, <tp:taxon-name><tp:taxon-name-part taxon-name-part-type="family">Curculionidae</tp:taxon-name-part></tp:taxon-name>, <tp:taxon-name><tp:taxon-name-part taxon-name-part-type="subfamily">Dryophthorinae</tp:taxon-name-part></tp:taxon-name>) from China</article-title><source>Zookeys</source><day>17</day><month>10</month><year>2025</year><volume>1256</volume><fpage>141</fpage><lpage>161</lpage><pub-id pub-id-type="doi">10.3897/zookeys.1256.160420</pub-id></mixed-citation></tp:treatment-meta><tp:nomenclature><label>﻿</label><tp:taxon-name><object-id xmlns:xlink="http://www.w3.org/1999/xlink" content-type="arpha" xlink:type="simple">2212033A-64A0-5098-94D0-7E76BEF2C154</object-id>
            <tp:taxon-name-part taxon-name-part-type="genus" reg="Tasactes">Tasactes</tp:taxon-name-part>
            <tp:taxon-name-part taxon-name-part-type="species" reg="baoxingensis">baoxingensis</tp:taxon-name-part>
            <object-id xmlns:xlink="http://www.w3.org/1999/xlink" content-type="zoobank" xlink:type="simple">https://zoobank.org/3B9E2FA7-1098-4E91-99F8-902BB23225D2</object-id>
          </tp:taxon-name><tp:taxon-authority>Lü &amp; Zhang</tp:taxon-authority><tp:taxon-status xmlns:xlink="http://www.w3.org/1999/xlink" xlink:type="simple">sp. nov.</tp:taxon-status><xref ref-type="fig" rid="F3">Figs 3</xref><xref ref-type="fig" rid="F4">, 4 Chinese common name: 宝兴杯象 [băo xīng bēi xiàng]</xref></tp:nomenclature><tp:treatment-sec sec-type="material" id="SECID0EWLAE"><title>Material examined.</title><p><bold><italic>Holotype</italic></bold>: ♂, labelled: printed: 四川 宝兴 锅巴岩 [Sìchuān, Băoxīng, Guōbāyán] / B17 / Alt. 3080 m / 杯诱 [bēiyòu] / 2001.VII.1–4 / 于晓东 [Yú xiăodōng] 周红章 [Zhōu hóngzhāng] leg. // printed: IOZ(E)1965700. <bold><italic>Paratype</italic></bold>: 1♀, same data as holotype, except a printed label: IOZ(E)1965701.</p></tp:treatment-sec><tp:treatment-sec sec-type="type locality" id="SECID0EEMAE"><title>Type locality.</title><p>Guoba Rock, Baoxing County, Yaan City, Sichuan Province, China.</p></tp:treatment-sec><tp:treatment-sec sec-type="Comparative diagnosis" id="SECID0EJMAE"><title>Comparative diagnosis.</title><p><italic><tp:taxon-name><tp:taxon-name-part taxon-name-part-type="genus" reg="Tasactes">Tasactes</tp:taxon-name-part> <tp:taxon-name-part taxon-name-part-type="species" reg="baoxingensis">baoxingensis</tp:taxon-name-part></tp:taxon-name></italic> sp. nov. resembles <italic><tp:taxon-name><tp:taxon-name-part taxon-name-part-type="genus" reg="Tasactes">T.</tp:taxon-name-part> <tp:taxon-name-part taxon-name-part-type="species" reg="dudkoi">dudkoi</tp:taxon-name-part></tp:taxon-name></italic> but differs in the following characters: (i) body smaller (length 4.20–4.40 mm vs 5.40–6.20 mm in <italic><tp:taxon-name><tp:taxon-name-part taxon-name-part-type="genus" reg="Tasactes">T.</tp:taxon-name-part> <tp:taxon-name-part taxon-name-part-type="species" reg="dudkoi">dudkoi</tp:taxon-name-part></tp:taxon-name></italic>); (ii) pronotum more distinctly constricted apically, lacking median carina (vs weak carina present in <italic><tp:taxon-name><tp:taxon-name-part taxon-name-part-type="genus" reg="Tasactes">T.</tp:taxon-name-part> <tp:taxon-name-part taxon-name-part-type="species" reg="dudkoi">dudkoi</tp:taxon-name-part></tp:taxon-name></italic>), and postocular lobes absent (vs weakly developed in <italic><tp:taxon-name><tp:taxon-name-part taxon-name-part-type="genus" reg="Tasactes">T.</tp:taxon-name-part> <tp:taxon-name-part taxon-name-part-type="species" reg="dudkoi">dudkoi</tp:taxon-name-part></tp:taxon-name></italic>); (iii) elytral pilose pustules distinctly wider than in <italic><tp:taxon-name><tp:taxon-name-part taxon-name-part-type="genus" reg="Tasactes">T.</tp:taxon-name-part> <tp:taxon-name-part taxon-name-part-type="species" reg="dudkoi">dudkoi</tp:taxon-name-part></tp:taxon-name></italic> (see <xref ref-type="bibr" rid="B4">Legalov 2021</xref>: fig. 1); (iv) length ratio of pedon to temones exceeding that in <italic><tp:taxon-name><tp:taxon-name-part taxon-name-part-type="genus" reg="Tasactes">T.</tp:taxon-name-part> <tp:taxon-name-part taxon-name-part-type="species" reg="dudkoi">dudkoi</tp:taxon-name-part></tp:taxon-name></italic> (see <xref ref-type="bibr" rid="B4">Legalov 2021</xref>: fig. 2).</p></tp:treatment-sec><tp:treatment-sec sec-type="description" id="SECID0EEPAE"><title>Description.</title><p>(holotype, except female sternite 8 and genitalia).</p><p><bold><italic>Coloration</italic></bold> (Fig. <xref ref-type="fig" rid="F3">3A, B</xref>). Body entirely black; antennal scape and funicle, and tarsomeres reddish brown.</p><fig id="F3" position="float" orientation="portrait"><object-id xmlns:xlink="http://www.w3.org/1999/xlink" content-type="doi" xlink:type="simple">10.3897/zookeys.1256.160420.figure3</object-id><object-id xmlns:xlink="http://www.w3.org/1999/xlink" content-type="arpha" xlink:type="simple">3C8539B6-21C5-5BEF-9A4B-CA3145F61454</object-id><label>Figure 3.</label><caption><p><italic><tp:taxon-name><tp:taxon-name-part taxon-name-part-type="genus" reg="Tasactes">Tasactes</tp:taxon-name-part> <tp:taxon-name-part taxon-name-part-type="species" reg="baoxingensis">baoxingensis</tp:taxon-name-part></tp:taxon-name></italic> sp. nov., holotype male. A. Dorsal habitus; B. Lateral habitus; C. Head, dorsal view; D. Head, lateral view; E. Eyes, ventral view; F. Pronotum, dorsal view; G. Ventrites, ventral view; H. Penis, lateral view; I. Penis, ventral view; J. Penis at apex, showing details of the pedon; K. Spiculum gastrale. Scale bars: 1 mm (A–D, F, G); 0.5 mm (H, I, K).</p></caption><graphic xmlns:xlink="http://www.w3.org/1999/xlink" xlink:href="zookeys-1256-141_article-160420__-g003.jpg" position="float" orientation="portrait" xlink:type="simple" id="oo_1442245.jpg"><uri content-type="original_file" xlink:type="simple">https://binary.pensoft.net/fig/1442245</uri></graphic></fig><p><bold><italic>Head</italic></bold> (Fig. <xref ref-type="fig" rid="F3">3C–E</xref>). Forehead flat, slightly narrower than rostrum at base; eyes elongate-oval, distinctly separated ventrally; rostrum elongate (<abbrev xmlns:xlink="http://www.w3.org/1999/xlink" xlink:title="length of the rostrum" id="ABBRID0EXQAE" xlink:type="simple">Rl</abbrev>/<abbrev xmlns:xlink="http://www.w3.org/1999/xlink" xlink:title="width of the rostrum" id="ABBRID0E2QAE" xlink:type="simple">Rw</abbrev> 3.80), longer than pronotum (<abbrev xmlns:xlink="http://www.w3.org/1999/xlink" xlink:title="length of the rostrum" id="ABBRID0E6QAE" xlink:type="simple">Rl</abbrev>/<abbrev xmlns:xlink="http://www.w3.org/1999/xlink" xlink:title="length of the pronotum" id="ABBRID0EDRAE" xlink:type="simple">Pl</abbrev> 1.27), curved in lateral view, from base to apical 1/6 with short pubescence, apex with dense punctures; antennae inserted at apical 1/3 of rostrum; scape long (l/w 5.18), not reaching eyes, gradually widening from base to apex, apical 1/3 markedly widened; funicular segments 1 and 2 elongate, segment 1 1.3 times as long as segment 2, segment 2 funnel-shaped, segments 4–6 transverse; club subconical (l/w 2.00).</p><p><bold><italic>Pronotum</italic></bold> (Fig. <xref ref-type="fig" rid="F3">3F</xref>). Wider than long (<abbrev xmlns:xlink="http://www.w3.org/1999/xlink" xlink:title="length of the pronotum" id="ABBRID0ESRAE" xlink:type="simple">Pl</abbrev>/<abbrev xmlns:xlink="http://www.w3.org/1999/xlink" xlink:title="apex to the base, whereas its width" id="ABBRID0EWRAE" xlink:type="simple">Pw</abbrev> 0.97), widest at middle, apical 1/6 distinctly constricted, gradually narrowed from apical 1/4 to base; disc flat in lateral view, densely covered with coarse, deep punctures; distance between punctures much smaller than a puncture diameter; dense short pubescence present; postocular lobes absent.</p><p><bold><italic>Scutellum</italic>.</bold> Small, subtriangular.</p><p><bold><italic>Elytra</italic>.</bold> Longer than wide (<abbrev xmlns:xlink="http://www.w3.org/1999/xlink" xlink:title="length of the elytra" id="ABBRID0EISAE" xlink:type="simple">El</abbrev>/<abbrev xmlns:xlink="http://www.w3.org/1999/xlink" xlink:title="apex whereas its width" id="ABBRID0EMSAE" xlink:type="simple">Ew</abbrev> 1.16), widest at middle, sides rounded; disc nearly flat in lateral view; interstriae slightly convex, subequal in width, with dense short pubescence, odd interstriae bearing interrupted oval pilose pustules, pustules hemispherical in lateral view, width 2.0 times interstriae width; striae deep, punctures large, with dense pubescence; distance between punctures subequal to a puncture diameter.</p><p><bold><italic>Abdomen</italic></bold> (Fig. <xref ref-type="fig" rid="F3">3G</xref>). Abdominal ventrites densely covered with coarse punctures; ventrite 2 with anterior margin slightly convex at middle, posterior margins of ventrites 2–4 rectilinear; ventrite 2 0.9 times length of ventrite 1, ventrite 3 slightly longer than ventrite 4, ventrite 5 2.3 times as wide as long.</p><p><bold><italic>Legs</italic>.</bold> Densely covered with short pubescence; femora and tibiae with punctures; procoxae subconical, contiguous; profemur more robust than mesofemur and metafemur, femora unarmed; profemur 3.8 times as long as wide; tibiae bearing single long uncus; protibia 5.1 times as long as wide; tarsi long, tarsomeres 1–3 obconical, ventrally with setae, onychium elongate; claws free, divergent; protarsomere 1 1.7 times as long as wide, tarsomere 2 and 3 each 1.3 times, onychium 3.5 times.</p><p><bold><italic>Male genitalia</italic></bold> (Fig. <xref ref-type="fig" rid="F3">3H–K</xref>). Pedon 0.3 times longer than temones, curved in lateral view, sides subparallel, base symmetrical, apex slightly narrowed; temones slender, slightly curved; manubrium of tegmen robust, elongate, slightly curved, approximately 3.0 times as wide as temones; spiculum gastrale robust, evenly curved; basal plate bifurcate, basal arms opposed, upper part of each basal arm approximately triangular, length subequal to width, apices with rounded angles.</p><p><bold><italic>Female sternite 8 and genitalia</italic></bold> (Fig. <xref ref-type="fig" rid="F4">4G–I</xref>). Sternite 8 with apodeme length subequal to that of lamina; lamina bifurcate at middle, sides curved, apex with sparse setae; gonocoxites cylindrical, apices with dense setae; styli short, cylindrical, width approximately 1/3 width of gonocoxite apices, apices with short setae; spermatheca with curved, apically rounded cornu; corpus robust; ramus longer than collum.</p><fig id="F4" position="float" orientation="portrait"><object-id xmlns:xlink="http://www.w3.org/1999/xlink" content-type="doi" xlink:type="simple">10.3897/zookeys.1256.160420.figure4</object-id><object-id xmlns:xlink="http://www.w3.org/1999/xlink" content-type="arpha" xlink:type="simple">7898479B-2C00-59FF-B4E0-3EF3886B451F</object-id><label>Figure 4.</label><caption><p><italic><tp:taxon-name><tp:taxon-name-part taxon-name-part-type="genus" reg="Tasactes">Tasactes</tp:taxon-name-part> <tp:taxon-name-part taxon-name-part-type="species" reg="baoxingensis">baoxingensis</tp:taxon-name-part></tp:taxon-name></italic> sp. nov., paratype female (IOZ(E)1965701). A. Dorsal habitus; B. Lateral habitus; C. Head, dorsal view; D. Head, lateral view; E. Pronotum, dorsal view; F. Ventrites, ventral view; G. Sternite 8; H. Ovipositor; I. Spermatheca. Scale bars: 1 mm (A–F); 0.25 mm (G–I).</p></caption><graphic xmlns:xlink="http://www.w3.org/1999/xlink" xlink:href="zookeys-1256-141_article-160420__-g004.jpg" position="float" orientation="portrait" xlink:type="simple" id="oo_1442246.jpg"><uri content-type="original_file" xlink:type="simple">https://binary.pensoft.net/fig/1442246</uri></graphic></fig></tp:treatment-sec><tp:treatment-sec sec-type="variation" id="SECID0EQUAE"><title>Variation.</title><p><bold><italic>Male holotype</italic>.</bold> Measurements (in mm): <abbrev xmlns:xlink="http://www.w3.org/1999/xlink" xlink:title="body length" id="ABBRID0E2UAE" xlink:type="simple">Bl</abbrev>: 4.52. <abbrev xmlns:xlink="http://www.w3.org/1999/xlink" xlink:title="length of the rostrum" id="ABBRID0E6UAE" xlink:type="simple">Rl</abbrev>: 1.90, <abbrev xmlns:xlink="http://www.w3.org/1999/xlink" xlink:title="width of the rostrum" id="ABBRID0EDVAE" xlink:type="simple">Rw</abbrev>: 0.50. <abbrev xmlns:xlink="http://www.w3.org/1999/xlink" xlink:title="length of the pronotum" id="ABBRID0EHVAE" xlink:type="simple">Pl</abbrev>: 1.50, <abbrev xmlns:xlink="http://www.w3.org/1999/xlink" xlink:title="apex to the base, whereas its width" id="ABBRID0ELVAE" xlink:type="simple">Pw</abbrev>: 1.55. <abbrev xmlns:xlink="http://www.w3.org/1999/xlink" xlink:title="length of the elytra" id="ABBRID0EPVAE" xlink:type="simple">El</abbrev>: 2.90, <abbrev xmlns:xlink="http://www.w3.org/1999/xlink" xlink:title="apex whereas its width" id="ABBRID0ETVAE" xlink:type="simple">Ew</abbrev> (<abbrev xmlns:xlink="http://www.w3.org/1999/xlink" xlink:title="body width" id="ABBRID0EXVAE" xlink:type="simple">Bw</abbrev>): 2.50.</p><p><bold><italic>Female paratype</italic>.</bold> Measurements (in mm): <abbrev xmlns:xlink="http://www.w3.org/1999/xlink" xlink:title="body length" id="ABBRID0ECWAE" xlink:type="simple">Bl</abbrev>: 5.38. <abbrev xmlns:xlink="http://www.w3.org/1999/xlink" xlink:title="length of the rostrum" id="ABBRID0EGWAE" xlink:type="simple">Rl</abbrev>: 2.00, <abbrev xmlns:xlink="http://www.w3.org/1999/xlink" xlink:title="width of the rostrum" id="ABBRID0EKWAE" xlink:type="simple">Rw</abbrev>: 0.50. <abbrev xmlns:xlink="http://www.w3.org/1999/xlink" xlink:title="length of the pronotum" id="ABBRID0EOWAE" xlink:type="simple">Pl</abbrev>: 1.80, <abbrev xmlns:xlink="http://www.w3.org/1999/xlink" xlink:title="apex to the base, whereas its width" id="ABBRID0ESWAE" xlink:type="simple">Pw</abbrev>: 1.90. <abbrev xmlns:xlink="http://www.w3.org/1999/xlink" xlink:title="length of the elytra" id="ABBRID0EWWAE" xlink:type="simple">El</abbrev>: 2.61, <abbrev xmlns:xlink="http://www.w3.org/1999/xlink" xlink:title="apex whereas its width" id="ABBRID0E1WAE" xlink:type="simple">Ew</abbrev> (<abbrev xmlns:xlink="http://www.w3.org/1999/xlink" xlink:title="body width" id="ABBRID0E5WAE" xlink:type="simple">Bw</abbrev>): 2.70. Illustrations of a female are provided (Fig. <xref ref-type="fig" rid="F4">4A–I</xref>).</p><p>Female rostrum smooth and shiny from middle to apex, while male rostrum smooth only at apex; female antennae inserted at middle of rostrum, whereas male antennae inserted at apical 1/3.</p></tp:treatment-sec><tp:treatment-sec sec-type="distribution" id="SECID0EHXAE"><title>Distribution.</title><p>Known only from the type locality in Sichuan Province, China (Fig. <xref ref-type="fig" rid="F9">9</xref>).</p></tp:treatment-sec><tp:treatment-sec sec-type="etymology" id="SECID0ERXAE"><title>Etymology.</title><p>This species is named after its type locality, Baoxing County. Adjective, variable.</p></tp:treatment-sec><tp:treatment-sec><!--Section generated to contain objects referenced in tp:taxon-treatment.--><fig id="F9" position="float" orientation="portrait"><object-id xmlns:xlink="http://www.w3.org/1999/xlink" content-type="doi" xlink:type="simple">10.3897/zookeys.1256.160420.figure9</object-id><object-id xmlns:xlink="http://www.w3.org/1999/xlink" content-type="arpha" xlink:type="simple">9BCD6E3D-47B7-5625-9E8B-C5835D902972</object-id><label>Figure 9.</label><caption><p>Distribution of <italic><tp:taxon-name><tp:taxon-name-part taxon-name-part-type="genus" reg="Tasactes">Tasactes</tp:taxon-name-part></tp:taxon-name></italic> species in China (based on specimens examined in this study).</p></caption><graphic xmlns:xlink="http://www.w3.org/1999/xlink" xlink:href="zookeys-1256-141_article-160420__-g009.jpg" position="float" orientation="portrait" xlink:type="simple" id="oo_1442251.jpg"><uri content-type="original_file" xlink:type="simple">https://binary.pensoft.net/fig/1442251</uri></graphic></fig></tp:treatment-sec><ref-list><ref id="B4"><mixed-citation xmlns:xlink="http://www.w3.org/1999/xlink" xlink:type="simple"><person-group><name name-style="western"><surname>Legalov</surname><given-names>AA</given-names></name></person-group> (<year>2021</year>) <article-title>A new species of the genus <italic><tp:taxon-name><tp:taxon-name-part taxon-name-part-type="genus">Tasactes</tp:taxon-name-part></tp:taxon-name></italic> Faust, 1894 (<tp:taxon-name><tp:taxon-name-part taxon-name-part-type="order">Coleoptera</tp:taxon-name-part></tp:taxon-name>, <tp:taxon-name><tp:taxon-name-part taxon-name-part-type="family">Curculionidae</tp:taxon-name-part></tp:taxon-name>) from Nepal.</article-title><source>Ecologica Montenegrina</source><volume>40</volume>: <fpage>128</fpage>–<lpage>132</lpage>. <ext-link xlink:href="10.37828/em.2021.40.11" ext-link-type="doi" xlink:type="simple">https://doi.org/10.37828/em.2021.40.11</ext-link></mixed-citation></ref></ref-list></tp:taxon-treatment>
