# Supplementary material for: ﻿Four new species of the genus Tasactes Faust, 1894 (Coleoptera, Curculionidae, Dryophthorinae) from China
Source: Zookeys. 2025 Oct 17;1256:141–61. doi: 10.3897/zookeys.1256.160420 (PMC12552841; doi:10.3897/zookeys.1256.160420)
Supplement: XML Treatment for Tasactes ocellatus [file zookeys.1256.160420-treatment4.xml]

<!DOCTYPE tp:taxon-treatment
  PUBLIC "-//TaxonX//DTD Taxonomic Treatment Publishing DTD v0 20100105//EN" "tax-treatment-NSO.dtd">
<tp:taxon-treatment xmlns:tp="http://www.plazi.org/taxpub"><tp:treatment-meta><kwd-group><label>Taxon classification</label><kwd>
              <named-content content-type="kingdom">Animalia</named-content>
            </kwd><kwd>
              <named-content content-type="order">Coleoptera</named-content>
            </kwd><kwd>
              <named-content content-type="family">Dryophthoridae</named-content>
            </kwd></kwd-group><mixed-citation publication-type="journal"><person-group><name><surname>Lü</surname><given-names>Heyu</given-names></name><name><surname>Zhang</surname><given-names>Runzhi</given-names></name></person-group><article-title>﻿Four new species of the genus <italic><tp:taxon-name><tp:taxon-name-part taxon-name-part-type="genus" reg="Tasactes">Tasactes</tp:taxon-name-part></tp:taxon-name></italic> Faust, 1894 (<tp:taxon-name><tp:taxon-name-part taxon-name-part-type="order">Coleoptera</tp:taxon-name-part></tp:taxon-name>, <tp:taxon-name><tp:taxon-name-part taxon-name-part-type="family">Curculionidae</tp:taxon-name-part></tp:taxon-name>, <tp:taxon-name><tp:taxon-name-part taxon-name-part-type="subfamily">Dryophthorinae</tp:taxon-name-part></tp:taxon-name>) from China</article-title><source>Zookeys</source><day>17</day><month>10</month><year>2025</year><volume>1256</volume><fpage>141</fpage><lpage>161</lpage><pub-id pub-id-type="doi">10.3897/zookeys.1256.160420</pub-id></mixed-citation></tp:treatment-meta><tp:nomenclature><label>﻿</label><tp:taxon-name><object-id xmlns:xlink="http://www.w3.org/1999/xlink" content-type="arpha" xlink:type="simple">2F69D9C7-D7D9-57FE-A5FF-3B46EA33E484</object-id>
            <tp:taxon-name-part taxon-name-part-type="genus" reg="Tasactes">Tasactes</tp:taxon-name-part>
            <tp:taxon-name-part taxon-name-part-type="species" reg="ocellatus">ocellatus</tp:taxon-name-part>
            <object-id xmlns:xlink="http://www.w3.org/1999/xlink" content-type="zoobank" xlink:type="simple">https://zoobank.org/C75098A1-7538-4938-ACC8-FED7AE57EF76</object-id>
          </tp:taxon-name><tp:taxon-authority>Lü &amp; Zhang</tp:taxon-authority><tp:taxon-status xmlns:xlink="http://www.w3.org/1999/xlink" xlink:type="simple">sp. nov.</tp:taxon-status><xref ref-type="fig" rid="F5">Figs 5</xref><xref ref-type="fig" rid="F6">, 6 Chinese common name: 小眼杯象 [xiăo yăn bēi xiàng]</xref></tp:nomenclature><tp:treatment-sec sec-type="material" id="SECID0EJZAE"><title>Material examined.</title><p><bold><italic>Holotype</italic></bold>: ♂, labelled: printed: 西藏 林芝市 墨脱县 背崩乡 阿苍村 [Xīzàng, Línzhīshì, Mòtuōxiàn, Bèibēngxiāng, Acāngcūn] / 2019.VIII.09 // <named-content xmlns:xlink="http://www.w3.org/1999/xlink" content-type="dwc:verbatimCoordinates" xlink:type="simple"><named-content content-type="geo-json" specific-use="{&#34;type&#34;:&#34;Point&#34;,&#34;coordinates&#34;:[95.130000,29.245300]}" id="NCID0EXZAE" xlink:type="simple">29.2453°N, 95.1300°E</named-content></named-content> / Alt. 1409 m / 周润 [Zhōu Rùn] 马茁 [Mă Zhuó] leg. // printed: IOZ(E)1965695. <bold><italic>Paratypes</italic></bold>: 2♀, same data as holotype, but printed label: IOZ(E)1965696 and IOZ(E)1965697 respectively.</p></tp:treatment-sec><tp:treatment-sec sec-type="type locality" id="SECID0E6ZAE"><title>Type locality.</title><p>Acang Village, Beibeng Township, Medog County, Linzhi City, Xizang Autonomous Region, China.</p></tp:treatment-sec><tp:treatment-sec sec-type="Comparative diagnosis" id="SECID0EE1AE"><title>Comparative diagnosis.</title><p><italic><tp:taxon-name><tp:taxon-name-part taxon-name-part-type="genus" reg="Tasactes">Tasactes</tp:taxon-name-part> <tp:taxon-name-part taxon-name-part-type="species" reg="ocellatus">ocellatus</tp:taxon-name-part></tp:taxon-name></italic> sp. nov. is most similar to <italic><tp:taxon-name><tp:taxon-name-part taxon-name-part-type="genus" reg="Tasactes">T.</tp:taxon-name-part> <tp:taxon-name-part taxon-name-part-type="species" reg="carinulatus">carinulatus</tp:taxon-name-part></tp:taxon-name></italic> but differs in the following characters: (i) body smaller (length 3.65–3.89 mm, width 1.66–1.68 mm vs length 4.20 mm, width 1.80 mm in <italic><tp:taxon-name><tp:taxon-name-part taxon-name-part-type="genus" reg="Tasactes">T.</tp:taxon-name-part> <tp:taxon-name-part taxon-name-part-type="species" reg="carinulatus">carinulatus</tp:taxon-name-part></tp:taxon-name></italic>); (ii) rostrum shorter than pronotum in both sexes, whereas longer than pronotum in <italic><tp:taxon-name><tp:taxon-name-part taxon-name-part-type="genus" reg="Tasactes">T.</tp:taxon-name-part> <tp:taxon-name-part taxon-name-part-type="species" reg="carinulatus">carinulatus</tp:taxon-name-part></tp:taxon-name></italic>; (iii) pronotum lacking basal transverse depression, while distinct basal transverse depression present in <italic><tp:taxon-name><tp:taxon-name-part taxon-name-part-type="genus" reg="Tasactes">T.</tp:taxon-name-part> <tp:taxon-name-part taxon-name-part-type="species" reg="carinulatus">carinulatus</tp:taxon-name-part></tp:taxon-name></italic>; (iv) elytral punctures subequal in size to pronotal punctures, while 2.0 times as large as pronotal punctures in <italic><tp:taxon-name><tp:taxon-name-part taxon-name-part-type="genus" reg="Tasactes">T.</tp:taxon-name-part> <tp:taxon-name-part taxon-name-part-type="species" reg="carinulatus">carinulatus</tp:taxon-name-part></tp:taxon-name></italic>. <italic><tp:taxon-name><tp:taxon-name-part taxon-name-part-type="genus" reg="Tasactes">Tasactes</tp:taxon-name-part> <tp:taxon-name-part taxon-name-part-type="species" reg="ocellatus">ocellatus</tp:taxon-name-part></tp:taxon-name></italic> sp. nov. geographically closest to <italic><tp:taxon-name><tp:taxon-name-part taxon-name-part-type="genus" reg="Tasactes">T.</tp:taxon-name-part> <tp:taxon-name-part taxon-name-part-type="species" reg="angustus">angustus</tp:taxon-name-part></tp:taxon-name></italic> sp. nov., both occurring in Medog County, but differing in: (i) eyes barely visible ventrally, versus distinctly visible in <italic><tp:taxon-name><tp:taxon-name-part taxon-name-part-type="genus" reg="Tasactes">T.</tp:taxon-name-part> <tp:taxon-name-part taxon-name-part-type="species" reg="angustus">angustus</tp:taxon-name-part></tp:taxon-name></italic> sp. nov.; (ii) rostrum shorter (<abbrev xmlns:xlink="http://www.w3.org/1999/xlink" xlink:title="length of the rostrum" id="ABBRID0EN4AE" xlink:type="simple">Rl</abbrev> 0.95–1.05 mm vs <abbrev xmlns:xlink="http://www.w3.org/1999/xlink" xlink:title="length of the rostrum" id="ABBRID0ER4AE" xlink:type="simple">Rl</abbrev> 1.00–1.45 mm in <italic><tp:taxon-name><tp:taxon-name-part taxon-name-part-type="genus" reg="Tasactes">T.</tp:taxon-name-part> <tp:taxon-name-part taxon-name-part-type="species" reg="angustus">angustus</tp:taxon-name-part></tp:taxon-name></italic> sp. nov.); (iii) antennal scape shorter and stouter (l/w 3.78 vs l/w 4.42 in <italic><tp:taxon-name><tp:taxon-name-part taxon-name-part-type="genus" reg="Tasactes">T.</tp:taxon-name-part> <tp:taxon-name-part taxon-name-part-type="species" reg="angustus">angustus</tp:taxon-name-part></tp:taxon-name></italic> sp. nov.); (iv) pronotum sides subparallel, versus sides curved in <italic><tp:taxon-name><tp:taxon-name-part taxon-name-part-type="genus" reg="Tasactes">T.</tp:taxon-name-part> <tp:taxon-name-part taxon-name-part-type="species" reg="angustus">angustus</tp:taxon-name-part></tp:taxon-name></italic> sp. nov.; (v) elytral interstriae 1–3 flat, bearing pilose pustules, whereas uniformly convex, lacking pustules in <italic><tp:taxon-name><tp:taxon-name-part taxon-name-part-type="genus" reg="Tasactes">T.</tp:taxon-name-part> <tp:taxon-name-part taxon-name-part-type="species" reg="angustus">angustus</tp:taxon-name-part></tp:taxon-name></italic> sp. nov.; (vi) pedon apex acutely narrowed, manubrium shorter than temones, while apex slightly narrowed, manubrium subequal to temones in <italic><tp:taxon-name><tp:taxon-name-part taxon-name-part-type="genus" reg="Tasactes">T.</tp:taxon-name-part> <tp:taxon-name-part taxon-name-part-type="species" reg="angustus">angustus</tp:taxon-name-part></tp:taxon-name></italic> sp. nov.; (vii) basal arms of spiculum gastrale slender and linear, as compared to subtriangular in <italic><tp:taxon-name><tp:taxon-name-part taxon-name-part-type="genus" reg="Tasactes">T.</tp:taxon-name-part> <tp:taxon-name-part taxon-name-part-type="species" reg="angustus">angustus</tp:taxon-name-part></tp:taxon-name></italic> sp. nov.; (viii) styli width approximately 1/4 width of gonocoxite apices, while 1/2 in <italic><tp:taxon-name><tp:taxon-name-part taxon-name-part-type="genus" reg="Tasactes">T.</tp:taxon-name-part> <tp:taxon-name-part taxon-name-part-type="species" reg="angustus">angustus</tp:taxon-name-part></tp:taxon-name></italic> sp. nov.</p></tp:treatment-sec><tp:treatment-sec sec-type="description" id="SECID0EDAAG"><title>Description.</title><p>(holotype, except female sternite 8 and genitalia).</p><p><bold><italic>Coloration</italic></bold> (Fig. <xref ref-type="fig" rid="F5">5A, B</xref>). Body entirely black; antennal scape and funicle, and tarsomeres reddish brown.</p><fig id="F5" position="float" orientation="portrait"><object-id xmlns:xlink="http://www.w3.org/1999/xlink" content-type="doi" xlink:type="simple">10.3897/zookeys.1256.160420.figure5</object-id><object-id xmlns:xlink="http://www.w3.org/1999/xlink" content-type="arpha" xlink:type="simple">FB74D5D8-6D17-5042-93F1-D5C32E7D4E22</object-id><label>Figure 5.</label><caption><p><italic><tp:taxon-name><tp:taxon-name-part taxon-name-part-type="genus" reg="Tasactes">Tasactes</tp:taxon-name-part> <tp:taxon-name-part taxon-name-part-type="species" reg="ocellatus">ocellatus</tp:taxon-name-part></tp:taxon-name></italic> sp. nov., holotype male. A. Habitus dorsal; B. Lateral habitus; C. Head, dorsal view; D. Head, lateral view; E. Eyes, ventral view; F. Pronotum, dorsal view; G. Ventrites, ventral view; H. Penis, lateral view; I. Penis, ventral view; J. Penis at apex, showing details of the pedon; K. Spiculum gastrale. Scale bars: 1 mm (A–D, F, G); 0.5 mm (H, I, K).</p></caption><graphic xmlns:xlink="http://www.w3.org/1999/xlink" xlink:href="zookeys-1256-141_article-160420__-g005.jpg" position="float" orientation="portrait" xlink:type="simple" id="oo_1442247.jpg"><uri content-type="original_file" xlink:type="simple">https://binary.pensoft.net/fig/1442247</uri></graphic></fig><p><bold><italic>Head</italic></bold> (Fig. <xref ref-type="fig" rid="F5">5C–E</xref>). Forehead flat, 0.5 times width of rostrum at base; eyes small, oval, barely visible ventrally; rostrum elongate (<abbrev xmlns:xlink="http://www.w3.org/1999/xlink" xlink:title="length of the rostrum" id="ABBRID0EWBAG" xlink:type="simple">Rl</abbrev>/<abbrev xmlns:xlink="http://www.w3.org/1999/xlink" xlink:title="width of the rostrum" id="ABBRID0E1BAG" xlink:type="simple">Rw</abbrev> 1.96), shorter than pronotum (<abbrev xmlns:xlink="http://www.w3.org/1999/xlink" xlink:title="length of the rostrum" id="ABBRID0E5BAG" xlink:type="simple">Rl</abbrev>/<abbrev xmlns:xlink="http://www.w3.org/1999/xlink" xlink:title="length of the pronotum" id="ABBRID0ECCAG" xlink:type="simple">Pl</abbrev> 0.73), slightly curved in lateral view, base thick, densely covered with punctures, bearing short pubescence; antennae inserted slightly anterior to middle of rostrum; scape long (l/w 3.78), not reaching eyes, gradually widening from base to apex, middle markedly widened; funicular segments 1 and 2 elongate, segment 2 funnel-shaped, segments 4–6 transverse; club subobconical (l/w 1.64).</p><p><bold><italic>Pronotum</italic></bold> (Fig. <xref ref-type="fig" rid="F5">5F</xref>). Longer than wide (<abbrev xmlns:xlink="http://www.w3.org/1999/xlink" xlink:title="length of the pronotum" id="ABBRID0ERCAG" xlink:type="simple">Pl</abbrev>/<abbrev xmlns:xlink="http://www.w3.org/1999/xlink" xlink:title="apex to the base, whereas its width" id="ABBRID0EVCAG" xlink:type="simple">Pw</abbrev> 1.18), widest at middle, apical 1/5 distinctly constricted, sides subparallel; disc slightly convex in lateral view, with dense and coarse punctures; distance between punctures slightly exceeding puncture diameter, punctures sparser on disc than laterally; densely covered with short pubescence; postocular lobes absent.</p><p><bold><italic>Scutellum</italic>.</bold> Very small, subtriangular.</p><p><bold><italic>Elytra</italic>.</bold> Longer than wide (<abbrev xmlns:xlink="http://www.w3.org/1999/xlink" xlink:title="length of the elytra" id="ABBRID0EHDAG" xlink:type="simple">El</abbrev>/<abbrev xmlns:xlink="http://www.w3.org/1999/xlink" xlink:title="apex whereas its width" id="ABBRID0ELDAG" xlink:type="simple">Ew</abbrev> 1.44), widest at basal 1/4, sides rounded; disc slightly convex in lateral view; interstriae slightly convex, subequal in width, interstriae 3 and 5 basally, interstriae 1–5 from middle to apex bearing pilose pustules forming indistinct V-shaped pattern; striae deep, punctures rounded, bearing dense, short pubescence; distance between punctures slightly exceeding puncture diameter.</p><p><bold><italic>Abdomen</italic></bold> (Fig. <xref ref-type="fig" rid="F5">5G</xref>). Abdominal ventrites densely covered with coarse punctures; ventrite 2 with anterior margin slightly convex at middle, posterior margins of ventrites 2–4 rectilinear; ventrite 2 0.6 times length of ventrite 1, ventrite 3 slightly longer than ventrite 4, ventrite 5 2.3 times as wide as long.</p><p><bold><italic>Legs</italic>.</bold> Densely covered with short pubescence; femora and tibiae with punctures; procoxae subconical, contiguous; profemur more robust than mesofemur and metafemur, femora unarmed; profemur 3.9 times as long as wide; tibiae bearing single long uncus; protibia 5.7 times as long as wide; tarsi long, tarsomeres 1–3 obconical, ventrally with erect setae, onychium elongate; claws free, divergent; protarsomere 1 1.7 times as long as wide, tarsomeres 2 and 3 each 1.1 times, onychium 4.2 times.</p><p><bold><italic>Male genitalia</italic></bold> (Fig. <xref ref-type="fig" rid="F5">5H–K</xref>). Pedon 0.3 times length of temones, evenly curved in lateral view, sides subparallel, base symmetrical, apex distinctly narrowed; temones slender, slightly curved; manubrium of tegmen long, 0.7 times length of temones, slightly curved, wider than temones; spiculum gastrale robust, evenly curved; basal plate bifurcate, basal arms slender, opposed, apices acute.</p><p><bold><italic>Female sternite 8 and genitalia</italic></bold> (Fig. <xref ref-type="fig" rid="F6">6G–I</xref>). Sternite 8 with apodeme 1.5 times length of lamina; lamina bifurcate at base, sides curved and depressed, apex with sparse setae; gonocoxites cylindrical, apices with dense setae; styli short, cylindrical, width approximately 1/4 width of gonocoxite apices, apices with short setae; spermatheca with robust and curved cornu; corpus large; ramus and collum not developed.</p><fig id="F6" position="float" orientation="portrait"><object-id xmlns:xlink="http://www.w3.org/1999/xlink" content-type="doi" xlink:type="simple">10.3897/zookeys.1256.160420.figure6</object-id><object-id xmlns:xlink="http://www.w3.org/1999/xlink" content-type="arpha" xlink:type="simple">E8B890E0-BA3B-5F5A-950B-0CB2B4C8D9E1</object-id><label>Figure 6.</label><caption><p><italic><tp:taxon-name><tp:taxon-name-part taxon-name-part-type="genus" reg="Tasactes">Tasactes</tp:taxon-name-part> <tp:taxon-name-part taxon-name-part-type="species" reg="ocellatus">ocellatus</tp:taxon-name-part></tp:taxon-name></italic> sp. nov., paratype female (IOZ(E)1965696). A. Dorsal habitus; B. Lateral habitus; C. Head, dorsal view; D. Head, lateral view; E. Pronotum, dorsal view; F. Ventrites, ventral view; G. Sternite 8; H. Ovipositor; I. Spermatheca. Scale bars: 1 mm (A–F); 0.25 mm (G–I).</p></caption><graphic xmlns:xlink="http://www.w3.org/1999/xlink" xlink:href="zookeys-1256-141_article-160420__-g006.jpg" position="float" orientation="portrait" xlink:type="simple" id="oo_1442248.jpg"><uri content-type="original_file" xlink:type="simple">https://binary.pensoft.net/fig/1442248</uri></graphic></fig></tp:treatment-sec><tp:treatment-sec sec-type="variation" id="SECID0EPFAG"><title>Variation.</title><p><bold><italic>Male holotype</italic>.</bold> Measurements (in mm): <abbrev xmlns:xlink="http://www.w3.org/1999/xlink" xlink:title="body length" id="ABBRID0E1FAG" xlink:type="simple">Bl</abbrev>: 3.89. <abbrev xmlns:xlink="http://www.w3.org/1999/xlink" xlink:title="length of the rostrum" id="ABBRID0E5FAG" xlink:type="simple">Rl</abbrev>: 0.98, <abbrev xmlns:xlink="http://www.w3.org/1999/xlink" xlink:title="width of the rostrum" id="ABBRID0ECGAG" xlink:type="simple">Rw</abbrev>: 0.50. <abbrev xmlns:xlink="http://www.w3.org/1999/xlink" xlink:title="length of the pronotum" id="ABBRID0EGGAG" xlink:type="simple">Pl</abbrev>: 1.33, <abbrev xmlns:xlink="http://www.w3.org/1999/xlink" xlink:title="apex to the base, whereas its width" id="ABBRID0EKGAG" xlink:type="simple">Pw</abbrev>: 1.13. <abbrev xmlns:xlink="http://www.w3.org/1999/xlink" xlink:title="length of the elytra" id="ABBRID0EOGAG" xlink:type="simple">El</abbrev>: 2.38, <abbrev xmlns:xlink="http://www.w3.org/1999/xlink" xlink:title="apex whereas its width" id="ABBRID0ESGAG" xlink:type="simple">Ew</abbrev> (<abbrev xmlns:xlink="http://www.w3.org/1999/xlink" xlink:title="body width" id="ABBRID0EWGAG" xlink:type="simple">Bw</abbrev>): 1.68.</p><p><bold><italic>Female paratypes</italic>.</bold> Measurements (in mm) (<italic>n</italic> = 2): <abbrev xmlns:xlink="http://www.w3.org/1999/xlink" xlink:title="body length" id="ABBRID0EDHAG" xlink:type="simple">Bl</abbrev>: 3.65–3.85 (3.75). <abbrev xmlns:xlink="http://www.w3.org/1999/xlink" xlink:title="length of the rostrum" id="ABBRID0EHHAG" xlink:type="simple">Rl</abbrev>: 0.95–1.05 (1.00), <abbrev xmlns:xlink="http://www.w3.org/1999/xlink" xlink:title="width of the rostrum" id="ABBRID0ELHAG" xlink:type="simple">Rw</abbrev>: 0.39–0.40 (0.40). <abbrev xmlns:xlink="http://www.w3.org/1999/xlink" xlink:title="length of the pronotum" id="ABBRID0EPHAG" xlink:type="simple">Pl</abbrev>: 1.24–1.3 (1.27), <abbrev xmlns:xlink="http://www.w3.org/1999/xlink" xlink:title="apex to the base, whereas its width" id="ABBRID0ETHAG" xlink:type="simple">Pw</abbrev>: 1.09–1.01 (1.10). <abbrev xmlns:xlink="http://www.w3.org/1999/xlink" xlink:title="length of the elytra" id="ABBRID0EXHAG" xlink:type="simple">El</abbrev>: 2.10–2.35 (2.23), <abbrev xmlns:xlink="http://www.w3.org/1999/xlink" xlink:title="apex whereas its width" id="ABBRID0E2HAG" xlink:type="simple">Ew</abbrev> (<abbrev xmlns:xlink="http://www.w3.org/1999/xlink" xlink:title="body width" id="ABBRID0E6HAG" xlink:type="simple">Bw</abbrev>): 1.55–1.65 (1.60). Illustrations of a female are provided (Fig. <xref ref-type="fig" rid="F6">6A–I</xref>).</p><p>Female rostrum slenderer than that of male; male antennae inserted slightly anterior to middle of rostrum, female antennae inserted at middle of rostrum; ventrites without distinct differences between sexes.</p></tp:treatment-sec><tp:treatment-sec sec-type="distribution" id="SECID0EIIAG"><title>Distribution.</title><p>Known only from the type locality in Xizang, China (Fig. <xref ref-type="fig" rid="F9">9</xref>).</p></tp:treatment-sec><tp:treatment-sec sec-type="etymology" id="SECID0ESIAG"><title>Etymology.</title><p>The species name is a Latin masculine adjective <italic>ocellatus</italic> (having small eyes), referring to the significantly reduced eyes compared to other species within the genus.</p></tp:treatment-sec><tp:treatment-sec><!--Section generated to contain objects referenced in tp:taxon-treatment.--><fig id="F9" position="float" orientation="portrait"><object-id xmlns:xlink="http://www.w3.org/1999/xlink" content-type="doi" xlink:type="simple">10.3897/zookeys.1256.160420.figure9</object-id><object-id xmlns:xlink="http://www.w3.org/1999/xlink" content-type="arpha" xlink:type="simple">9BCD6E3D-47B7-5625-9E8B-C5835D902972</object-id><label>Figure 9.</label><caption><p>Distribution of <italic><tp:taxon-name><tp:taxon-name-part taxon-name-part-type="genus" reg="Tasactes">Tasactes</tp:taxon-name-part></tp:taxon-name></italic> species in China (based on specimens examined in this study).</p></caption><graphic xmlns:xlink="http://www.w3.org/1999/xlink" xlink:href="zookeys-1256-141_article-160420__-g009.jpg" position="float" orientation="portrait" xlink:type="simple" id="oo_1442251.jpg"><uri content-type="original_file" xlink:type="simple">https://binary.pensoft.net/fig/1442251</uri></graphic></fig></tp:treatment-sec></tp:taxon-treatment>
