# Supplementary material for: ﻿Four new species of the genus Tasactes Faust, 1894 (Coleoptera, Curculionidae, Dryophthorinae) from China
Source: Zookeys. 2025 Oct 17;1256:141–61. doi: 10.3897/zookeys.1256.160420 (PMC12552841; doi:10.3897/zookeys.1256.160420)
Supplement: XML Treatment for Tasactes pilosus [file zookeys.1256.160420-treatment5.xml]

<!DOCTYPE tp:taxon-treatment
  PUBLIC "-//TaxonX//DTD Taxonomic Treatment Publishing DTD v0 20100105//EN" "tax-treatment-NSO.dtd">
<tp:taxon-treatment xmlns:tp="http://www.plazi.org/taxpub"><tp:treatment-meta><kwd-group><label>Taxon classification</label><kwd>
              <named-content content-type="kingdom">Animalia</named-content>
            </kwd><kwd>
              <named-content content-type="order">Coleoptera</named-content>
            </kwd><kwd>
              <named-content content-type="family">Dryophthoridae</named-content>
            </kwd></kwd-group><mixed-citation publication-type="journal"><person-group><name><surname>Lü</surname><given-names>Heyu</given-names></name><name><surname>Zhang</surname><given-names>Runzhi</given-names></name></person-group><article-title>﻿Four new species of the genus <italic><tp:taxon-name><tp:taxon-name-part taxon-name-part-type="genus" reg="Tasactes">Tasactes</tp:taxon-name-part></tp:taxon-name></italic> Faust, 1894 (<tp:taxon-name><tp:taxon-name-part taxon-name-part-type="order">Coleoptera</tp:taxon-name-part></tp:taxon-name>, <tp:taxon-name><tp:taxon-name-part taxon-name-part-type="family">Curculionidae</tp:taxon-name-part></tp:taxon-name>, <tp:taxon-name><tp:taxon-name-part taxon-name-part-type="subfamily">Dryophthorinae</tp:taxon-name-part></tp:taxon-name>) from China</article-title><source>Zookeys</source><day>17</day><month>10</month><year>2025</year><volume>1256</volume><fpage>141</fpage><lpage>161</lpage><pub-id pub-id-type="doi">10.3897/zookeys.1256.160420</pub-id></mixed-citation></tp:treatment-meta><tp:nomenclature><label>﻿</label><tp:taxon-name><object-id xmlns:xlink="http://www.w3.org/1999/xlink" content-type="arpha" xlink:type="simple">6C39C57C-4AB2-561E-9F06-221D8C2112EB</object-id>
            <tp:taxon-name-part taxon-name-part-type="genus" reg="Tasactes">Tasactes</tp:taxon-name-part>
            <tp:taxon-name-part taxon-name-part-type="species" reg="pilosus">pilosus</tp:taxon-name-part>
            <object-id xmlns:xlink="http://www.w3.org/1999/xlink" content-type="zoobank" xlink:type="simple">https://zoobank.org/137F5BB7-5EC2-40AE-9306-97AF63D818CA</object-id>
          </tp:taxon-name><tp:taxon-authority>Lü &amp; Zhang</tp:taxon-authority><tp:taxon-status xmlns:xlink="http://www.w3.org/1999/xlink" xlink:type="simple">sp. nov.</tp:taxon-status><xref ref-type="fig" rid="F7">Figs 7</xref><xref ref-type="fig" rid="F8">, 8 Chinese common name: 毛杯象 [máo bēi xiàng]</xref></tp:nomenclature><tp:treatment-sec sec-type="material" id="SECID0EVKAG"><title>Material examined.</title><p><bold><italic>Holotype</italic></bold>: ♂, labelled: printed: 西藏 林芝市 巴宜区 排龙乡 迫龙沟 [Xīzàng, Línzhīshì, Bāyíqū, Páilóngxiāng, Pòlónggōu] / D2 / <named-content xmlns:xlink="http://www.w3.org/1999/xlink" content-type="dwc:verbatimCoordinates" xlink:type="simple"><named-content content-type="geo-json" specific-use="{&#34;type&#34;:&#34;Point&#34;,&#34;coordinates&#34;:[95.007700,30.024210]}" id="NCID0EDLAG" xlink:type="simple">30.02421°N, 95.00770°E</named-content></named-content> / Alt. 1923 m / 2018.VIII.3 / 周润 [Zhōu Rùn] leg. // printed: IOZ(E)1965698. <bold><italic>Paratype</italic></bold>: 1♀, same data as holotype, except a printed label: IOZ(E)1965699.</p></tp:treatment-sec><tp:treatment-sec sec-type="type locality" id="SECID0ELLAG"><title>Type locality.</title><p>Polong Gully, Pailong Township, Bayi District, Linzhi City, Xizang Autonomous Region, China.</p></tp:treatment-sec><tp:treatment-sec sec-type="Comparative diagnosis" id="SECID0EQLAG"><title>Comparative diagnosis.</title><p><italic><tp:taxon-name><tp:taxon-name-part taxon-name-part-type="genus" reg="Tasactes">Tasactes</tp:taxon-name-part> <tp:taxon-name-part taxon-name-part-type="species" reg="pilosus">pilosus</tp:taxon-name-part></tp:taxon-name></italic> sp. nov. resembles <italic><tp:taxon-name><tp:taxon-name-part taxon-name-part-type="genus" reg="Tasactes">T.</tp:taxon-name-part> <tp:taxon-name-part taxon-name-part-type="species" reg="dudkoi">dudkoi</tp:taxon-name-part></tp:taxon-name></italic> but differs unequivocally in: (i) body smaller (length 4.20–4.40 mm vs 5.40–6.20 mm in <italic><tp:taxon-name><tp:taxon-name-part taxon-name-part-type="genus" reg="Tasactes">T.</tp:taxon-name-part> <tp:taxon-name-part taxon-name-part-type="species" reg="dudkoi">dudkoi</tp:taxon-name-part></tp:taxon-name></italic>); (ii) antennal scape shorter and stouter (l/w 4.75 vs l/w 6.70 in <italic><tp:taxon-name><tp:taxon-name-part taxon-name-part-type="genus" reg="Tasactes">T.</tp:taxon-name-part> <tp:taxon-name-part taxon-name-part-type="species" reg="dudkoi">dudkoi</tp:taxon-name-part></tp:taxon-name></italic>); (iii) pronotum lacking median carina, whereas with weak median carina in <italic><tp:taxon-name><tp:taxon-name-part taxon-name-part-type="genus" reg="Tasactes">T.</tp:taxon-name-part> <tp:taxon-name-part taxon-name-part-type="species" reg="dudkoi">dudkoi</tp:taxon-name-part></tp:taxon-name></italic>; (iv) pronotum bearing median longitudinal pilose pustule, while the latter is absent in <italic><tp:taxon-name><tp:taxon-name-part taxon-name-part-type="genus" reg="Tasactes">T.</tp:taxon-name-part> <tp:taxon-name-part taxon-name-part-type="species" reg="dudkoi">dudkoi</tp:taxon-name-part></tp:taxon-name></italic> (see <xref ref-type="bibr" rid="B4">Legalov 2021</xref>: fig. 1); (v) temones distinctly more slender than in <italic><tp:taxon-name><tp:taxon-name-part taxon-name-part-type="genus" reg="Tasactes">T.</tp:taxon-name-part> <tp:taxon-name-part taxon-name-part-type="species" reg="dudkoi">dudkoi</tp:taxon-name-part></tp:taxon-name></italic> (see <xref ref-type="bibr" rid="B4">Legalov 2021</xref>: fig. 2).</p></tp:treatment-sec><tp:treatment-sec sec-type="description" id="SECID0ELOAG"><title>Description.</title><p>(holotype, except female sternite 8 and genitalia).</p><p><bold><italic>Coloration</italic></bold> (Fig. <xref ref-type="fig" rid="F7">7A, B</xref>). Body entirely black; antennal scape and funicle, and tarsomeres reddish brown.</p><fig id="F7" position="float" orientation="portrait"><object-id xmlns:xlink="http://www.w3.org/1999/xlink" content-type="doi" xlink:type="simple">10.3897/zookeys.1256.160420.figure7</object-id><object-id xmlns:xlink="http://www.w3.org/1999/xlink" content-type="arpha" xlink:type="simple">90D32171-182D-5565-BACC-8531DA887994</object-id><label>Figure 7.</label><caption><p><italic><tp:taxon-name><tp:taxon-name-part taxon-name-part-type="genus" reg="Tasactes">Tasactes</tp:taxon-name-part> <tp:taxon-name-part taxon-name-part-type="species" reg="pilosus">pilosus</tp:taxon-name-part></tp:taxon-name></italic> sp. nov., holotype male. A. Dorsal habitus; B. Lateral habitus; C. Head, dorsal view; D. Head, lateral view; E. Eyes, ventral view; F. Pronotum, dorsal view; G. Ventrites, ventral view; H. Penis, lateral view; I. Penis, ventral view; J. Penis at apex, showing details of the pedon; K. Spiculum gastrale. Scale bars: 1 mm (A–D, F, G); 0.5 mm (H, I, K).</p></caption><graphic xmlns:xlink="http://www.w3.org/1999/xlink" xlink:href="zookeys-1256-141_article-160420__-g007.jpg" position="float" orientation="portrait" xlink:type="simple" id="oo_1442249.jpg"><uri content-type="original_file" xlink:type="simple">https://binary.pensoft.net/fig/1442249</uri></graphic></fig><p><bold><italic>Head</italic></bold> (Fig. <xref ref-type="fig" rid="F7">7C–E</xref>). Forehead flat, slightly narrower than rostrum base width; eyes elongate-oval, distinctly separated ventrally; rostrum elongate (<abbrev xmlns:xlink="http://www.w3.org/1999/xlink" xlink:title="length of the rostrum" id="ABBRID0E5PAG" xlink:type="simple">Rl</abbrev>/<abbrev xmlns:xlink="http://www.w3.org/1999/xlink" xlink:title="width of the rostrum" id="ABBRID0ECQAG" xlink:type="simple">Rw</abbrev> 5.16), longer than pronotum (<abbrev xmlns:xlink="http://www.w3.org/1999/xlink" xlink:title="length of the rostrum" id="ABBRID0EGQAG" xlink:type="simple">Rl</abbrev>/<abbrev xmlns:xlink="http://www.w3.org/1999/xlink" xlink:title="length of the pronotum" id="ABBRID0EKQAG" xlink:type="simple">Pl</abbrev> 1.10), evenly curved in lateral view, from base to apical 1/6 with short pubescence, apex with dense punctures; antennae inserted at apical 1/3 of rostrum; scape long (l/w 4.75), not reaching eyes, gradually widening from base to apex, apical 1/3 markedly widened; funicular segments 1 and 2 elongate, segment 2 funnel-shaped, segments 4–6 transverse; club subobconical (l/w 1.66).</p><p><bold><italic>Pronotum</italic></bold> (Fig. <xref ref-type="fig" rid="F7">7F</xref>). Longer than wide (<abbrev xmlns:xlink="http://www.w3.org/1999/xlink" xlink:title="length of the pronotum" id="ABBRID0EZQAG" xlink:type="simple">Pl</abbrev>/<abbrev xmlns:xlink="http://www.w3.org/1999/xlink" xlink:title="apex to the base, whereas its width" id="ABBRID0E4QAG" xlink:type="simple">Pw</abbrev> 1.07), widest at middle, apical 1/8 distinctly constricted, sides rounded; disc slightly convex in lateral view, densely covered with coarse punctures, punctures sparser on disc than laterally; dense, short pubescence forming median longitudinal pilose pustule; postocular lobes weak.</p><p><bold><italic>Scutellum</italic>.</bold> Small, subtriangular.</p><p><bold><italic>Elytra</italic>.</bold> Longer than wide (<abbrev xmlns:xlink="http://www.w3.org/1999/xlink" xlink:title="length of the elytra" id="ABBRID0EPRAG" xlink:type="simple">El</abbrev>/<abbrev xmlns:xlink="http://www.w3.org/1999/xlink" xlink:title="apex whereas its width" id="ABBRID0ETRAG" xlink:type="simple">Ew</abbrev> 1.27), widest at basal 1/4, apical 1/6 distinctly constricted, sides rounded; disc nearly flat in lateral view; interstriae convex, subequal in width, with dense short pubescence, interstriae 1–8 bearing interrupted longitudinal pilose pustules, pustule width subequal to interstrial width; striae deep, punctures large, bearing dense, short pubescence; distance between punctures exceeding puncture diameter.</p><p><bold><italic>Abdomen</italic></bold> (Fig. <xref ref-type="fig" rid="F7">7G</xref>). Abdominal ventrites densely covered with coarse punctures; ventrite 2 with anterior margin slightly convex at middle, posterior margins of ventrites 2–4 rectilinear; ventrite 2 0.8 times length of ventrite 1, ventrite 3 slightly longer than ventrite 4, ventrite 5 2.0 times as wide as long.</p><p><bold><italic>Legs</italic></bold>. Densely covered with short pubescence; femora and tibiae with punctures; procoxae subconical, contiguous; profemur more robust than mesofemur and metafemur, femora unarmed; profemur 3.3 times as long as wide; tibiae bearing single long uncus; protibia 6.2 times as long as wide; tarsi long, tarsomeres 1–3 obconical, ventrally with setae, onychium elongate; claws free, divergent; protarsomere 1 1.8 times as long as wide, tarsomere 2 1.3 times, tarsomere 3 1.4 times, onychium 4.3 times.</p><p><bold><italic>Male genitalia</italic></bold> (Fig. <xref ref-type="fig" rid="F7">7H–K</xref>). Pedon 0.2 times length of temones, curved in lateral view, sides curved, base symmetrical, apex broad and not narrowed; temones slender, slightly curved; manubrium of tegmen very robust, elongate, apex curved, approximately 3.0 times as wide as temones; spiculum gastrale robust, evenly curved; basal plate bifurcate, basal arms opposed, upper part of each basal arm approximately triangular, length subequal to width, apices with rounded angles.</p><p><bold><italic>Female sternite 8 and genitalia</italic></bold> (Fig. <xref ref-type="fig" rid="F8">8G–I</xref>). Sternite 8 with apodeme 0.8 times length of lamina; lamina bifurcate at base, sides curved, apex with sparse setae; gonocoxites cylindrical, apices with dense setae; styli short, cylindrical, width approximately 1/4 width of gonocoxite apices, apices with short setae; spermatheca with curved, apically rounded cornu; corpus robust; ramus and collum weakly developed.</p><fig id="F8" position="float" orientation="portrait"><object-id xmlns:xlink="http://www.w3.org/1999/xlink" content-type="doi" xlink:type="simple">10.3897/zookeys.1256.160420.figure8</object-id><object-id xmlns:xlink="http://www.w3.org/1999/xlink" content-type="arpha" xlink:type="simple">6DBB4A24-129B-5D1E-88C0-6F0DDD609B6B</object-id><label>Figure 8.</label><caption><p><italic><tp:taxon-name><tp:taxon-name-part taxon-name-part-type="genus" reg="Tasactes">Tasactes</tp:taxon-name-part> <tp:taxon-name-part taxon-name-part-type="species" reg="pilosus">pilosus</tp:taxon-name-part></tp:taxon-name></italic> sp. nov., paratype female (IOZ(E)1965699). A. Dorsal habitus; B. Lateral habitus; C. Head, dorsal view; D. Head, lateral view; E. Pronotum, dorsal view; F. Ventrites, ventral view; G. Sternite 8; H. Ovipositor; I. Spermatheca. Scale bars: 1 mm (A–F); 0.25 mm (G–I).</p></caption><graphic xmlns:xlink="http://www.w3.org/1999/xlink" xlink:href="zookeys-1256-141_article-160420__-g008.jpg" position="float" orientation="portrait" xlink:type="simple" id="oo_1442250.jpg"><uri content-type="original_file" xlink:type="simple">https://binary.pensoft.net/fig/1442250</uri></graphic></fig></tp:treatment-sec><tp:treatment-sec sec-type="variation" id="SECID0EXTAG"><title>Variation.</title><p><bold><italic>Male holotype</italic>.</bold> Measurements (in mm): <abbrev xmlns:xlink="http://www.w3.org/1999/xlink" xlink:title="body length" id="ABBRID0ECUAG" xlink:type="simple">Bl</abbrev>: 4.20. <abbrev xmlns:xlink="http://www.w3.org/1999/xlink" xlink:title="length of the rostrum" id="ABBRID0EGUAG" xlink:type="simple">Rl</abbrev>: 1.65, <abbrev xmlns:xlink="http://www.w3.org/1999/xlink" xlink:title="width of the rostrum" id="ABBRID0EKUAG" xlink:type="simple">Rw</abbrev>: 0.32. <abbrev xmlns:xlink="http://www.w3.org/1999/xlink" xlink:title="length of the pronotum" id="ABBRID0EOUAG" xlink:type="simple">Pl</abbrev>: 1.50, <abbrev xmlns:xlink="http://www.w3.org/1999/xlink" xlink:title="apex to the base, whereas its width" id="ABBRID0ESUAG" xlink:type="simple">Pw</abbrev>: 1.40. <abbrev xmlns:xlink="http://www.w3.org/1999/xlink" xlink:title="length of the elytra" id="ABBRID0EWUAG" xlink:type="simple">El</abbrev>: 2.42, <abbrev xmlns:xlink="http://www.w3.org/1999/xlink" xlink:title="apex whereas its width" id="ABBRID0E1UAG" xlink:type="simple">Ew</abbrev> (<abbrev xmlns:xlink="http://www.w3.org/1999/xlink" xlink:title="body width" id="ABBRID0E5UAG" xlink:type="simple">Bw</abbrev>): 1.90.</p><p><bold><italic>Female paratype</italic>.</bold> Measurements (in mm): <abbrev xmlns:xlink="http://www.w3.org/1999/xlink" xlink:title="body length" id="ABBRID0EJVAG" xlink:type="simple">Bl</abbrev>: 4.40. <abbrev xmlns:xlink="http://www.w3.org/1999/xlink" xlink:title="length of the rostrum" id="ABBRID0ENVAG" xlink:type="simple">Rl</abbrev>: 1.60, <abbrev xmlns:xlink="http://www.w3.org/1999/xlink" xlink:title="width of the rostrum" id="ABBRID0ERVAG" xlink:type="simple">Rw</abbrev>: 0.35. <abbrev xmlns:xlink="http://www.w3.org/1999/xlink" xlink:title="length of the pronotum" id="ABBRID0EVVAG" xlink:type="simple">Pl</abbrev>: 1.51, <abbrev xmlns:xlink="http://www.w3.org/1999/xlink" xlink:title="apex to the base, whereas its width" id="ABBRID0EZVAG" xlink:type="simple">Pw</abbrev>: 1.45. <abbrev xmlns:xlink="http://www.w3.org/1999/xlink" xlink:title="length of the elytra" id="ABBRID0E4VAG" xlink:type="simple">El</abbrev>: 2.61, <abbrev xmlns:xlink="http://www.w3.org/1999/xlink" xlink:title="apex whereas its width" id="ABBRID0EBWAG" xlink:type="simple">Ew</abbrev> (<abbrev xmlns:xlink="http://www.w3.org/1999/xlink" xlink:title="body width" id="ABBRID0EFWAG" xlink:type="simple">Bw</abbrev>): 1.98. Illustrations of a female are provided (Fig. <xref ref-type="fig" rid="F8">8A–I</xref>).</p><p>Female rostrum smooth and shiny from middle to apex, while male rostrum smooth only at apex; female antennae inserted at middle of rostrum, whereas male antennae inserted at apical 1/3.</p></tp:treatment-sec><tp:treatment-sec sec-type="distribution" id="SECID0EOWAG"><title>Distribution.</title><p>Known only from the type locality in Xizang, China (Fig. <xref ref-type="fig" rid="F9">9</xref>).</p><fig id="F9" position="float" orientation="portrait"><object-id xmlns:xlink="http://www.w3.org/1999/xlink" content-type="doi" xlink:type="simple">10.3897/zookeys.1256.160420.figure9</object-id><object-id xmlns:xlink="http://www.w3.org/1999/xlink" content-type="arpha" xlink:type="simple">9BCD6E3D-47B7-5625-9E8B-C5835D902972</object-id><label>Figure 9.</label><caption><p>Distribution of <italic><tp:taxon-name><tp:taxon-name-part taxon-name-part-type="genus" reg="Tasactes">Tasactes</tp:taxon-name-part></tp:taxon-name></italic> species in China (based on specimens examined in this study).</p></caption><graphic xmlns:xlink="http://www.w3.org/1999/xlink" xlink:href="zookeys-1256-141_article-160420__-g009.jpg" position="float" orientation="portrait" xlink:type="simple" id="oo_1442251.jpg"><uri content-type="original_file" xlink:type="simple">https://binary.pensoft.net/fig/1442251</uri></graphic></fig></tp:treatment-sec><tp:treatment-sec sec-type="etymology" id="SECID0EMXAG"><title>Etymology.</title><p>The specific name is derived from the Latin word <italic>pilosus</italic> (hairy), referring to the dense pubescence on the pronotum, particularly the distinct longitudinal tuft of pubescence medially. Adjective, variable.</p><sec sec-type="﻿Key to species of the genus Tasactes" id="SECID0E3XAG"><title>﻿Key to species of the genus <italic><tp:taxon-name><tp:taxon-name-part taxon-name-part-type="genus" reg="Tasactes">Tasactes</tp:taxon-name-part></tp:taxon-name></italic></title><table-wrap content-type="key" position="anchor" orientation="portrait"><table id="TID0ENNAE" rules="all"><tbody><tr><td rowspan="1" colspan="1">1</td><td rowspan="1" colspan="1">Elytra without interrupted pilose pustules</td><td rowspan="1" colspan="1">
                      <bold>2</bold>
                    </td></tr><tr><td rowspan="1" colspan="1">–</td><td rowspan="1" colspan="1">Elytra with interrupted pilose pustules</td><td rowspan="1" colspan="1">
                      <bold>3</bold>
                    </td></tr><tr><td rowspan="1" colspan="1">2</td><td rowspan="1" colspan="1">Rostrum shorter than pronotum. Pronotal sides rounded, lacking basal transverse depression. Elytral interstriae subequal in width and height. Body length 3.40–4.40 mm, width 1.31–1.80 mm</td><td rowspan="1" colspan="1">
                      <bold><italic><tp:taxon-name><tp:taxon-name-part taxon-name-part-type="genus" reg="Tasactes">T.</tp:taxon-name-part> <tp:taxon-name-part taxon-name-part-type="species" reg="angustus">angustus</tp:taxon-name-part></tp:taxon-name></italic> sp. nov.</bold>
                    </td></tr><tr><td rowspan="1" colspan="1">–</td><td rowspan="1" colspan="1">Rostrum longer than pronotum. Pronotal sides subparallel, with basal transverse depression. Elytral interstriae 1, 3 and 5 distinctly narrower than others. Body length 4.20 mm, width 1.80 mm</td><td rowspan="1" colspan="1">
                      <bold>
                        <italic>
                          <tp:taxon-name><tp:taxon-name-part taxon-name-part-type="genus" reg="Tasactes">T.</tp:taxon-name-part> <tp:taxon-name-part taxon-name-part-type="species" reg="carinulatus">carinulatus</tp:taxon-name-part></tp:taxon-name>
                        </italic>
                      </bold>
                    </td></tr><tr><td rowspan="1" colspan="1">3</td><td rowspan="1" colspan="1">Pronotum punctate</td><td rowspan="1" colspan="1">
                      <bold>4</bold>
                    </td></tr><tr><td rowspan="1" colspan="1">–</td><td rowspan="1" colspan="1">Pronotum rugose-punctate. Body length 4.00–4.80 mm, width 1.81–2.20 mm</td><td rowspan="1" colspan="1">
                      <bold>
                        <italic>
                          <tp:taxon-name><tp:taxon-name-part taxon-name-part-type="genus" reg="Tasactes">T.</tp:taxon-name-part> <tp:taxon-name-part taxon-name-part-type="species" reg="interruptus">interruptus</tp:taxon-name-part></tp:taxon-name>
                        </italic>
                      </bold>
                    </td></tr><tr><td rowspan="1" colspan="1">4</td><td rowspan="1" colspan="1">Pronotum with weak postocular lobes</td><td rowspan="1" colspan="1">
                      <bold>5</bold>
                    </td></tr><tr><td rowspan="1" colspan="1">–</td><td rowspan="1" colspan="1">Pronotal postocular lobes absent</td><td rowspan="1" colspan="1">
                      <bold>6</bold>
                    </td></tr><tr><td rowspan="1" colspan="1">5</td><td rowspan="1" colspan="1">Antennal scape L/W ratio 6.70. Pronotum with weak median carina, lacking median longitudinal pilose pustule. Body length 5.40–6.20 mm</td><td rowspan="1" colspan="1">
                      <bold>
                        <italic>
                          <tp:taxon-name><tp:taxon-name-part taxon-name-part-type="genus" reg="Tasactes">T.</tp:taxon-name-part> <tp:taxon-name-part taxon-name-part-type="species" reg="dudkoi">dudkoi</tp:taxon-name-part></tp:taxon-name>
                        </italic>
                      </bold>
                    </td></tr><tr><td rowspan="1" colspan="1">–</td><td rowspan="1" colspan="1">Antennal scape L/W ratio 4.75. Pronotum without median carina, bearing median longitudinal pilose pustule. Body length 4.20–4.40 mm, width 1.91–1.98 mm</td><td rowspan="1" colspan="1">
                      <bold><italic><tp:taxon-name><tp:taxon-name-part taxon-name-part-type="genus" reg="Tasactes">T.</tp:taxon-name-part> <tp:taxon-name-part taxon-name-part-type="species" reg="pilosus">pilosus</tp:taxon-name-part></tp:taxon-name></italic> sp. nov.</bold>
                    </td></tr><tr><td rowspan="1" colspan="1">6</td><td rowspan="1" colspan="1">Eyes distinctly visible in ventral view, laterally linear (Figs <xref ref-type="fig" rid="F3">3D</xref>, <xref ref-type="fig" rid="F4">4D</xref>). Rostrum longer than pronotum. Antennal scape L/W ratio 5.18. Pronotum wider than long. Elytral pustules hemispherical in lateral view. Body length 4.20–4.40 mm, width 2.50–2.70 mm</td><td rowspan="1" colspan="1">
                      <bold><italic><tp:taxon-name><tp:taxon-name-part taxon-name-part-type="genus" reg="Tasactes">T.</tp:taxon-name-part> <tp:taxon-name-part taxon-name-part-type="species" reg="baoxingensis">baoxingensis</tp:taxon-name-part></tp:taxon-name></italic> sp. nov.</bold>
                    </td></tr><tr><td rowspan="1" colspan="1">–</td><td rowspan="1" colspan="1">Eyes barely visible in ventral view, laterally oval (Figs <xref ref-type="fig" rid="F5">5D</xref>, <xref ref-type="fig" rid="F6">6D</xref>). Rostrum shorter than pronotum. Antennal scape L/W ratio 3.78. Pronotum longer than wide. Elytral pustules linear in lateral view. Body length 3.65–3.89 mm, width 1.66–1.68 mm</td><td rowspan="1" colspan="1">
                      <bold><italic><tp:taxon-name><tp:taxon-name-part taxon-name-part-type="genus" reg="Tasactes">T.</tp:taxon-name-part> <tp:taxon-name-part taxon-name-part-type="species" reg="ocellatus">ocellatus</tp:taxon-name-part></tp:taxon-name></italic> sp. nov.</bold>
                    </td></tr></tbody></table></table-wrap></sec></tp:treatment-sec><tp:treatment-sec><!--Section generated to contain objects referenced in tp:taxon-treatment.--><fig id="F3" position="float" orientation="portrait"><object-id xmlns:xlink="http://www.w3.org/1999/xlink" content-type="doi" xlink:type="simple">10.3897/zookeys.1256.160420.figure3</object-id><object-id xmlns:xlink="http://www.w3.org/1999/xlink" content-type="arpha" xlink:type="simple">3C8539B6-21C5-5BEF-9A4B-CA3145F61454</object-id><label>Figure 3.</label><caption><p><italic><tp:taxon-name><tp:taxon-name-part taxon-name-part-type="genus" reg="Tasactes">Tasactes</tp:taxon-name-part> <tp:taxon-name-part taxon-name-part-type="species" reg="baoxingensis">baoxingensis</tp:taxon-name-part></tp:taxon-name></italic> sp. nov., holotype male. A. Dorsal habitus; B. Lateral habitus; C. Head, dorsal view; D. Head, lateral view; E. Eyes, ventral view; F. Pronotum, dorsal view; G. Ventrites, ventral view; H. Penis, lateral view; I. Penis, ventral view; J. Penis at apex, showing details of the pedon; K. Spiculum gastrale. Scale bars: 1 mm (A–D, F, G); 0.5 mm (H, I, K).</p></caption><graphic xmlns:xlink="http://www.w3.org/1999/xlink" xlink:href="zookeys-1256-141_article-160420__-g003.jpg" position="float" orientation="portrait" xlink:type="simple" id="oo_1442245.jpg"><uri content-type="original_file" xlink:type="simple">https://binary.pensoft.net/fig/1442245</uri></graphic></fig><fig id="F4" position="float" orientation="portrait"><object-id xmlns:xlink="http://www.w3.org/1999/xlink" content-type="doi" xlink:type="simple">10.3897/zookeys.1256.160420.figure4</object-id><object-id xmlns:xlink="http://www.w3.org/1999/xlink" content-type="arpha" xlink:type="simple">7898479B-2C00-59FF-B4E0-3EF3886B451F</object-id><label>Figure 4.</label><caption><p><italic><tp:taxon-name><tp:taxon-name-part taxon-name-part-type="genus" reg="Tasactes">Tasactes</tp:taxon-name-part> <tp:taxon-name-part taxon-name-part-type="species" reg="baoxingensis">baoxingensis</tp:taxon-name-part></tp:taxon-name></italic> sp. nov., paratype female (IOZ(E)1965701). A. Dorsal habitus; B. Lateral habitus; C. Head, dorsal view; D. Head, lateral view; E. Pronotum, dorsal view; F. Ventrites, ventral view; G. Sternite 8; H. Ovipositor; I. Spermatheca. Scale bars: 1 mm (A–F); 0.25 mm (G–I).</p></caption><graphic xmlns:xlink="http://www.w3.org/1999/xlink" xlink:href="zookeys-1256-141_article-160420__-g004.jpg" position="float" orientation="portrait" xlink:type="simple" id="oo_1442246.jpg"><uri content-type="original_file" xlink:type="simple">https://binary.pensoft.net/fig/1442246</uri></graphic></fig><fig id="F5" position="float" orientation="portrait"><object-id xmlns:xlink="http://www.w3.org/1999/xlink" content-type="doi" xlink:type="simple">10.3897/zookeys.1256.160420.figure5</object-id><object-id xmlns:xlink="http://www.w3.org/1999/xlink" content-type="arpha" xlink:type="simple">FB74D5D8-6D17-5042-93F1-D5C32E7D4E22</object-id><label>Figure 5.</label><caption><p><italic><tp:taxon-name><tp:taxon-name-part taxon-name-part-type="genus" reg="Tasactes">Tasactes</tp:taxon-name-part> <tp:taxon-name-part taxon-name-part-type="species" reg="ocellatus">ocellatus</tp:taxon-name-part></tp:taxon-name></italic> sp. nov., holotype male. A. Habitus dorsal; B. Lateral habitus; C. Head, dorsal view; D. Head, lateral view; E. Eyes, ventral view; F. Pronotum, dorsal view; G. Ventrites, ventral view; H. Penis, lateral view; I. Penis, ventral view; J. Penis at apex, showing details of the pedon; K. Spiculum gastrale. Scale bars: 1 mm (A–D, F, G); 0.5 mm (H, I, K).</p></caption><graphic xmlns:xlink="http://www.w3.org/1999/xlink" xlink:href="zookeys-1256-141_article-160420__-g005.jpg" position="float" orientation="portrait" xlink:type="simple" id="oo_1442247.jpg"><uri content-type="original_file" xlink:type="simple">https://binary.pensoft.net/fig/1442247</uri></graphic></fig><fig id="F6" position="float" orientation="portrait"><object-id xmlns:xlink="http://www.w3.org/1999/xlink" content-type="doi" xlink:type="simple">10.3897/zookeys.1256.160420.figure6</object-id><object-id xmlns:xlink="http://www.w3.org/1999/xlink" content-type="arpha" xlink:type="simple">E8B890E0-BA3B-5F5A-950B-0CB2B4C8D9E1</object-id><label>Figure 6.</label><caption><p><italic><tp:taxon-name><tp:taxon-name-part taxon-name-part-type="genus" reg="Tasactes">Tasactes</tp:taxon-name-part> <tp:taxon-name-part taxon-name-part-type="species" reg="ocellatus">ocellatus</tp:taxon-name-part></tp:taxon-name></italic> sp. nov., paratype female (IOZ(E)1965696). A. Dorsal habitus; B. Lateral habitus; C. Head, dorsal view; D. Head, lateral view; E. Pronotum, dorsal view; F. Ventrites, ventral view; G. Sternite 8; H. Ovipositor; I. Spermatheca. Scale bars: 1 mm (A–F); 0.25 mm (G–I).</p></caption><graphic xmlns:xlink="http://www.w3.org/1999/xlink" xlink:href="zookeys-1256-141_article-160420__-g006.jpg" position="float" orientation="portrait" xlink:type="simple" id="oo_1442248.jpg"><uri content-type="original_file" xlink:type="simple">https://binary.pensoft.net/fig/1442248</uri></graphic></fig></tp:treatment-sec><ref-list><ref id="B4"><mixed-citation xmlns:xlink="http://www.w3.org/1999/xlink" xlink:type="simple"><person-group><name name-style="western"><surname>Legalov</surname><given-names>AA</given-names></name></person-group> (<year>2021</year>) <article-title>A new species of the genus <italic><tp:taxon-name><tp:taxon-name-part taxon-name-part-type="genus">Tasactes</tp:taxon-name-part></tp:taxon-name></italic> Faust, 1894 (<tp:taxon-name><tp:taxon-name-part taxon-name-part-type="order">Coleoptera</tp:taxon-name-part></tp:taxon-name>, <tp:taxon-name><tp:taxon-name-part taxon-name-part-type="family">Curculionidae</tp:taxon-name-part></tp:taxon-name>) from Nepal.</article-title><source>Ecologica Montenegrina</source><volume>40</volume>: <fpage>128</fpage>–<lpage>132</lpage>. <ext-link xlink:href="10.37828/em.2021.40.11" ext-link-type="doi" xlink:type="simple">https://doi.org/10.37828/em.2021.40.11</ext-link></mixed-citation></ref></ref-list></tp:taxon-treatment>
